# Supplementary material for: Integrated transcriptomic and single cell analysis combined with artificial neural network identifies a robust gene signature for early discrimination of MASL and MASH
Source: Front Immunol. 2026 Apr 20;17:1813173. doi: 10.3389/fimmu.2026.1813173 (PMC13135947; doi:10.3389/fimmu.2026.1813173)
Supplement: Supplementary file 1 [file Table1.xlsx]

## Sheet: Sheet1
node_name	MCC	DMNC	MNC	Degree	EPC	BottleNeck	EcCentricity	Closeness	Radiality	Betweenness	Stress	ClusteringCoefficient
SLC19A2	1	0	1	1	6.086	1	0.13312	11.4762	5.82386	0	0	0
TAGLN2	2	0	1	2	7.571	3	0.13312	12.7929	6.01023	152	256	0
SH3PXD2A	1	0	1	1	7.038	1	0.13312	11.8762	5.91705	0	0	0
MRAS	1	0	1	1	6.247	1	0.13312	11.1429	5.75398	0	0	0
TUBA1C	2	0	1	2	4.684	2	0.11648	10.3964	5.1483	78	130	0
KPNA2	1	0	1	1	2.823	1	0.10354	8.27778	4.23977	0	0	0
KRT8	2	0.30779	2	2	9.647	1	0.13312	11.3191	5.47443	0	0	1
KRT18	3	0.30779	2	3	12.312	2	0.1553	14.1833	6.28977	34.4286	100	0.33333
RPS6KA1	1	0	1	1	7.423	1	0.13312	12.0762	6.01023	0	0	0
MAP2K1	3	0.30779	2	3	12.565	2	0.1553	15.4333	6.6625	78	122	0.33333
ITGAX	10	0.37893	4	6	16.308	4	0.18636	17.6833	6.89545	142.1	322	0.26667
HLA-A	1	0	1	1	8.138	1	0.1553	12.05	5.98693	0	0	0
PIGR	1	0	1	1	4.989	1	0.11648	9.66429	4.96193	0	0	0
UBD	3	0.30779	2	3	10.342	2	0.13312	12.9357	5.87045	13.6714	42	0.33333
FCAMR	3	0.30779	2	3	9.192	2	0.13312	12.9357	5.87045	78	138	0.33333
PCK1	3	0.30779	2	3	12.619	3	0.1553	15.5667	6.70909	169.4	330	0.33333
FABP5	5	0.30779	2	5	14.447	10	0.1553	16.75	6.6858	289.495	652	0.2
IGF1	5	0.30779	2	5	14.88	2	0.1553	17.5667	6.91875	223.705	504	0.2
FAT1	2	0	1	2	9.587	1	0.11648	12.5179	5.82386	9.3	32	0
FABP4	8	0.2842	4	6	14.523	4	0.13312	16.9429	6.6392	186.929	432	0.2
ELOVL1	1	0	1	1	7.618	1	0.11648	11.6012	5.73068	0	0	0
LGALS3	18	0.45378	5	7	17.17	10	0.18636	19.0667	7.08182	284.924	596	0.33333
TREM2	13	0.47366	4	5	16.665	12	0.18636	18.2333	7.08182	230.133	506	0.5
CTSD	9	0.37893	4	5	15.938	2	0.18636	16.85	6.82557	90.4571	184	0.4
CSTB	1	0	1	1	8.359	1	0.1553	11.7167	5.91705	0	0	0
ITGA6	4	0.30779	2	4	13.682	1	0.1553	14.6	6.28977	48.4762	144	0.16667
MMP9	16	0.47366	4	8	17.534	23	0.18636	20.7	7.33807	499.814	1020	0.21429
MSN	5	0	1	5	14.061	7	0.1553	17.2167	6.82557	358.133	652	0
LGALS3BP	5	0.30898	3	4	15.289	1	0.1553	14.85	6.33636	7.14286	26	0.33333
CD151	4	0	1	4	15.299	1	0.18636	16.85	6.87216	109.39	308	0
TKT	4	0.30779	2	4	12.448	7	0.1553	16.2667	6.73239	198.167	338	0.16667
LPL	7	0.2842	4	5	14.291	7	0.13312	16.6095	6.6392	193.3	406	0.3
PON3	1	0	1	1	3.935	1	0.10354	9.35754	4.86875	0	0	0
APOF	2	0	1	2	7.458	2	0.11648	12.1845	5.77727	78	144	0
AMDHD1	1	0	1	1	3.971	1	0.11648	9.28929	4.79886	0	0	0
SRXN1	1	0	1	1	1.575	1	0.03409	1.5	0.20455	0	0	0
HSD17B11	1	0	1	1	1.623	1	0.03409	1.5	0.20455	0	0	0
AKR1C3	2	0	1	2	1.848	3	0.06818	2	0.23864	2	2	0
IDH2	5	0.30779	2	5	14.405	12	0.18636	18.3167	7.10511	441.033	758	0.1
ADHFE1	1	0	1	1	7.32	1	0.1553	12.5	6.19659	0	0	0
ASS1	6	0.30898	3	5	11.385	5	0.1553	15.8333	6.54602	290	476	0.3
GLS2	2	0.30779	2	2	7.444	1	0.13312	11.6262	5.6608	0	0	1
HAL	3	0.30779	2	3	7.574	2	0.13312	12.2929	5.70739	78	126	0.33333
AASS	4	0.30898	3	3	8.451	1	0.13312	12.2929	5.70739	2	4	0.66667
