# Supplementary material for: Integrated transcriptomic and single cell analysis combined with artificial neural network identifies a robust gene signature for early discrimination of MASL and MASH
Source: Front Immunol. 2026 Apr 20;17:1813173. doi: 10.3389/fimmu.2026.1813173 (PMC13135947; doi:10.3389/fimmu.2026.1813173)
Supplement: Supplementary file 2 [file Table2.xlsx]

## Sheet: Sheet1
ID	Description	RichFactor	FoldEnrichment	zScore	pvalue	p.adjust	qvalue	geneID	Count
PhIP	PhIP	0.0163934	53.6803	12.5138	1.56e-05	0.00388596	0.00120501	MMP9/CTSD/MAP2K1	3
Zinc sulfate	Zinc sulfate	0.010453	34.2282	9.9112	5.97e-05	0.00993311	0.0030802	MMP9/FABP5/MAP2K1	3
Capsaicin	Capsaicin	0.00815217	26.6943	8.69659	0.000125007	0.0103964	0.00322387	MMP9/FABP5/MAP2K1	3
Dronabinol	Dronabinol	0.00726392	23.7857	8.17963	0.000175939	0.0125419	0.00388917	MMP9/CTSD/UBD	3
Vorinostat	Vorinostat	0.00639659	20.9456	7.64123	0.000256201	0.012606	0.00390906	MMP9/CTSD/MAP2K1	3
p-Propenylanisole	p-Propenylanisole	0.125	409.312	28.557	9.31e-06	0.00388596	0.00120501	MMP9/MAP2K1	2
TOSYLPHENYLALANYL CHLOROMETHYL KETONE	TOSYLPHENYLALANYL CHLOROMETHYL KETONE	0.0425532	139.34	16.5959	8.35e-05	0.0103964	0.00322387	MMP9/CTSD	2
Indole-3-carbinol	Indole-3-carbinol	0.037037	121.278	15.469	0.000110439	0.0103964	0.00322387	MMP9/CTSD	2
naringenin	naringenin	0.0266667	87.32	13.0905	0.000213554	0.012606	0.00390906	MMP9/CTSD	2
bisindolylmaleimide i	bisindolylmaleimide i	0.0253165	82.8987	12.7482	0.000236973	0.012606	0.00390906	MMP9/MAP2K1	2
chitosamine	chitosamine	0.0232558	76.1512	12.2073	0.000280855	0.012606	0.00390906	MMP9/CTSD	2
7,8-Benzoflavone	7,8-Benzoflavone	0.0217391	71.1848	11.7934	0.000321395	0.012606	0.00390906	MMP9/CTSD	2
Deguelin	Deguelin	0.0215054	70.4194	11.7283	0.000328414	0.012606	0.00390906	MMP9/MAP2K1	2
LITHOCHOLIC ACID	LITHOCHOLIC ACID	0.016	52.392	10.0744	0.000592368	0.0203388	0.00630693	MMP9/MAP2K1	2
Gallic acid	Gallic acid	0.015748	51.5669	9.99216	0.000611387	0.0203388	0.00630693	MMP9/MAP2K1	2
emodin	emodin	0.0145985	47.8029	9.60806	0.000710902	0.0221713	0.00687517	MMP9/CTSD	2
lindane	lindane	0.0134228	43.953	9.19862	0.000840019	0.024657	0.00764599	MMP9/MAP2K1	2
arachidonic acid	arachidonic acid	0.0118343	38.7515	8.61462	0.00107858	0.0299007	0.00927203	MMP9/MAP2K1	2
Melatonin	Melatonin	0.00909091	29.7682	7.49984	0.00181763	0.040746	0.0126351	MMP9/CTSD	2
celecoxib	celecoxib	0.00854701	27.9872	7.25855	0.00205296	0.040746	0.0126351	MMP9/MAP2K1	2
LY 294002	LY 294002	0.00829875	27.1743	7.14572	0.00217582	0.040746	0.0126351	MMP9/MAP2K1	2
PD 98059	PD 98059	0.00729927	23.9015	6.67223	0.00280125	0.040746	0.0126351	MMP9/MAP2K1	2
Allococaine	Allococaine	0.00689655	22.5828	6.47169	0.00313174	0.040746	0.0126351	MMP9/MAP2K1	2
Fulvestrant	Fulvestrant	0.00625	20.4656	6.13609	0.00379884	0.040746	0.0126351	MMP9/CTSD	2
Sunitinib	Sunitinib	0.0058651	19.2053	5.92733	0.00430226	0.040746	0.0126351	MMP9/MAP2K1	2
Medroxyprogesterone acetate	Medroxyprogesterone acetate	0.00508906	16.6641	5.48243	0.00567613	0.0408873	0.0126789	MMP9/CTSD	2
rapamycin	rapamycin	0.00507614	16.6218	5.47472	0.00570431	0.0408873	0.0126789	MMP9/MAP2K1	2
mifepristone	mifepristone	0.00498753	16.3317	5.42154	0.00590341	0.0408873	0.0126789	MMP9/MAP2K1	2
N-Acetyl-L-cysteine	N-Acetyl-L-cysteine	0.00452489	14.8167	5.135	0.0071338	0.0408873	0.0126789	MMP9/MAP2K1	2
Phorbol 12-myristate 13-acetate	Phorbol 12-myristate 13-acetate	0.00414079	13.559	4.88446	0.00847253	0.0408873	0.0126789	MMP9/MAP2K1	2
CP724714	CP724714	0.1	327.45	18.0472	0.00305041	0.040746	0.0126351	MAP2K1	1
IK-682	IK-682	0.1	327.45	18.0472	0.00305041	0.040746	0.0126351	MMP9	1
Marimastat	Marimastat	0.1	327.45	18.0472	0.00305041	0.040746	0.0126351	MMP9	1
PENFLURIDOL	PENFLURIDOL	0.1	327.45	18.0472	0.00305041	0.040746	0.0126351	MMP9	1
6401-97-4	6401-97-4	0.0909091	297.682	17.2025	0.00335502	0.040746	0.0126351	MMP9	1
Arsenic acid	Arsenic acid	0.0909091	297.682	17.2025	0.00335502	0.040746	0.0126351	MAP2K1	1
Pyocyanin	Pyocyanin	0.0909091	297.682	17.2025	0.00335502	0.040746	0.0126351	MAP2K1	1
2-Aminobiphenyl	2-Aminobiphenyl	0.0833333	272.875	16.4655	0.00365956	0.040746	0.0126351	MAP2K1	1
BAPTA	BAPTA	0.0833333	272.875	16.4655	0.00365956	0.040746	0.0126351	MMP9	1
dioxocerium	dioxocerium	0.0833333	272.875	16.4655	0.00365956	0.040746	0.0126351	MMP9	1
Ilomastat	Ilomastat	0.0833333	272.875	16.4655	0.00365956	0.040746	0.0126351	MMP9	1
Osthole	Osthole	0.0833333	272.875	16.4655	0.00365956	0.040746	0.0126351	MMP9	1
2-Aminoethanethiol	2-Aminoethanethiol	0.0769231	251.885	15.8151	0.00396401	0.040746	0.0126351	MMP9	1
3,14-Dihydroxybufa-20,22-dienolide	3,14-Dihydroxybufa-20,22-dienolide	0.0769231	251.885	15.8151	0.00396401	0.040746	0.0126351	MMP9	1
362-07-2	362-07-2	0.0769231	251.885	15.8151	0.00396401	0.040746	0.0126351	MMP9	1
BX-517	BX-517	0.0769231	251.885	15.8151	0.00396401	0.040746	0.0126351	MAP2K1	1
CGS-27023A	CGS-27023A	0.0769231	251.885	15.8151	0.00396401	0.040746	0.0126351	MMP9	1
CHEMBL605993	CHEMBL605993	0.0769231	251.885	15.8151	0.00396401	0.040746	0.0126351	MMP9	1
IMD-0354	IMD-0354	0.0769231	251.885	15.8151	0.00396401	0.040746	0.0126351	MMP9	1
Policapran	Policapran	0.0769231	251.885	15.8151	0.00396401	0.040746	0.0126351	MMP9	1
10'(Z),13'(E),15'(E)-Heptadecatrienylhydroquinone	10'(Z),13'(E),15'(E)-Heptadecatrienylhydroquinone	0.0714286	233.893	15.2355	0.0042684	0.040746	0.0126351	MAP2K1	1
CHEMBL475540	CHEMBL475540	0.0714286	233.893	15.2355	0.0042684	0.040746	0.0126351	MMP9	1
roxarsone	roxarsone	0.0714286	233.893	15.2355	0.0042684	0.040746	0.0126351	MMP9	1
Brucinum	Brucinum	0.0666667	218.3	14.7148	0.0045727	0.040746	0.0126351	CTSD	1
CHEMBL55802	CHEMBL55802	0.0666667	218.3	14.7148	0.0045727	0.040746	0.0126351	MMP9	1
cyclic gmp	cyclic gmp	0.0666667	218.3	14.7148	0.0045727	0.040746	0.0126351	MAP2K1	1
enoxolone	enoxolone	0.0666667	218.3	14.7148	0.0045727	0.040746	0.0126351	MMP9	1
Oroxylin A	Oroxylin A	0.0666667	218.3	14.7148	0.0045727	0.040746	0.0126351	MMP9	1
piperazine	piperazine	0.0666667	218.3	14.7148	0.0045727	0.040746	0.0126351	MMP9	1
Saracatinib	Saracatinib	0.0666667	218.3	14.7148	0.0045727	0.040746	0.0126351	MAP2K1	1
Trametinib	Trametinib	0.0666667	218.3	14.7148	0.0045727	0.040746	0.0126351	MAP2K1	1
batimastat	batimastat	0.0625	204.656	14.2435	0.00487692	0.0408873	0.0126789	MMP9	1
AC1L1WKQ	AC1L1WKQ	0.0588235	192.618	13.8144	0.00518107	0.0408873	0.0126789	MMP9	1
amprenavir	amprenavir	0.0588235	192.618	13.8144	0.00518107	0.0408873	0.0126789	CTSD	1
curcumin II	curcumin II	0.0588235	192.618	13.8144	0.00518107	0.0408873	0.0126789	MMP9	1
24939-16-0	24939-16-0	0.0555556	181.917	13.4214	0.00548514	0.0408873	0.0126789	MMP9	1
allopurinol	allopurinol	0.0555556	181.917	13.4214	0.00548514	0.0408873	0.0126789	MMP9	1
Perifosine	Perifosine	0.0555556	181.917	13.4214	0.00548514	0.0408873	0.0126789	MAP2K1	1
2,2'-BIPYRIDINE	2,2'-BIPYRIDINE	0.0526316	172.342	13.0597	0.00578914	0.0408873	0.0126789	MMP9	1
SYK Inhibitor II	SYK Inhibitor II	0.0526316	172.342	13.0597	0.00578914	0.0408873	0.0126789	MAP2K1	1
U-0126	U-0126	0.0526316	172.342	13.0597	0.00578914	0.0408873	0.0126789	MAP2K1	1
Anandamide	Anandamide	0.047619	155.929	12.4153	0.00639689	0.0408873	0.0126789	MMP9	1
DIOSGENIN	DIOSGENIN	0.047619	155.929	12.4153	0.00639689	0.0408873	0.0126789	MMP9	1
Shogaol	Shogaol	0.047619	155.929	12.4153	0.00639689	0.0408873	0.0126789	MMP9	1
terbinafine	terbinafine	0.047619	155.929	12.4153	0.00639689	0.0408873	0.0126789	MMP9	1
ALLETHRIN	ALLETHRIN	0.0454545	148.841	12.1264	0.00670065	0.0408873	0.0126789	MMP9	1
benazepril	benazepril	0.0454545	148.841	12.1264	0.00670065	0.0408873	0.0126789	MMP9	1
CLODRONATE DISODIUM	CLODRONATE DISODIUM	0.0454545	148.841	12.1264	0.00670065	0.0408873	0.0126789	MMP9	1
IN1541	IN1541	0.0454545	148.841	12.1264	0.00670065	0.0408873	0.0126789	MMP9	1
probucol	probucol	0.0454545	148.841	12.1264	0.00670065	0.0408873	0.0126789	MMP9	1
amphotericin B	amphotericin B	0.0434783	142.37	11.8565	0.00700434	0.0408873	0.0126789	MMP9	1
HEXACHLOROBENZENE	HEXACHLOROBENZENE	0.0434783	142.37	11.8565	0.00700434	0.0408873	0.0126789	MMP9	1
SU-6668	SU-6668	0.0434783	142.37	11.8565	0.00700434	0.0408873	0.0126789	MAP2K1	1
Chlormethine hydrochloride	Chlormethine hydrochloride	0.0416667	136.438	11.6036	0.00730794	0.0408873	0.0126789	MMP9	1
oseltamivir	oseltamivir	0.0416667	136.438	11.6036	0.00730794	0.0408873	0.0126789	MMP9	1
Prolinedithiocarbamate	Prolinedithiocarbamate	0.0416667	136.438	11.6036	0.00730794	0.0408873	0.0126789	MMP9	1
5-hydroxy-1-(4-hydroxy-3-methoxyphenyl)decan-3-one	5-hydroxy-1-(4-hydroxy-3-methoxyphenyl)decan-3-one	0.04	130.98	11.366	0.00761147	0.0408873	0.0126789	MMP9	1
Hydroxytyrosol	Hydroxytyrosol	0.04	130.98	11.366	0.00761147	0.0408873	0.0126789	MMP9	1
PHALLOIDIN	PHALLOIDIN	0.04	130.98	11.366	0.00761147	0.0408873	0.0126789	MMP9	1
Aliskiren	Aliskiren	0.0384615	125.942	11.1421	0.00791492	0.0408873	0.0126789	MMP9	1
Anacardic acid C15:3	Anacardic acid C15:3	0.0384615	125.942	11.1421	0.00791492	0.0408873	0.0126789	MMP9	1
Pulmicort Nebuamp	Pulmicort Nebuamp	0.0384615	125.942	11.1421	0.00791492	0.0408873	0.0126789	MMP9	1
Teriflunomide	Teriflunomide	0.0384615	125.942	11.1421	0.00791492	0.0408873	0.0126789	MAP2K1	1
2,6,9,9-tetramethylcycloundeca-2,6,10-trien-1-one	2,6,9,9-tetramethylcycloundeca-2,6,10-trien-1-one	0.037037	121.278	10.9307	0.0082183	0.0408873	0.0126789	MMP9	1
abacavir	abacavir	0.037037	121.278	10.9307	0.0082183	0.0408873	0.0126789	MMP9	1
alpha-D-Mannose	alpha-D-Mannose	0.037037	121.278	10.9307	0.0082183	0.0408873	0.0126789	CTSD	1
Artenimol	Artenimol	0.037037	121.278	10.9307	0.0082183	0.0408873	0.0126789	MMP9	1
Ici 118551	Ici 118551	0.037037	121.278	10.9307	0.0082183	0.0408873	0.0126789	MMP9	1
Lonafarnib	Lonafarnib	0.037037	121.278	10.9307	0.0082183	0.0408873	0.0126789	MMP9	1
Wogonin	Wogonin	0.037037	121.278	10.9307	0.0082183	0.0408873	0.0126789	MMP9	1
amodiaquine	amodiaquine	0.0357143	116.946	10.7307	0.0085216	0.0408873	0.0126789	CTSD	1
Chinomethionate	Chinomethionate	0.0357143	116.946	10.7307	0.0085216	0.0408873	0.0126789	MAP2K1	1
GSK650394A	GSK650394A	0.0357143	116.946	10.7307	0.0085216	0.0408873	0.0126789	MAP2K1	1
STREPTOZOTOCIN	STREPTOZOTOCIN	0.0357143	116.946	10.7307	0.0085216	0.0408873	0.0126789	MMP9	1
D-MONAPTERIN	D-MONAPTERIN	0.0344828	112.914	10.5411	0.00882482	0.041155	0.0127619	MMP9	1
SODIUM HYDROXIDE	SODIUM HYDROXIDE	0.0344828	112.914	10.5411	0.00882482	0.041155	0.0127619	MMP9	1
Vinzam	Vinzam	0.0344828	112.914	10.5411	0.00882482	0.041155	0.0127619	MMP9	1
1'-Acetoxychavicol acetate	1'-Acetoxychavicol acetate	0.0333333	109.15	10.361	0.00912796	0.0417876	0.0129581	MMP9	1
monocrotaline	monocrotaline	0.0333333	109.15	10.361	0.00912796	0.0417876	0.0129581	MMP9	1
Evodiamine	Evodiamine	0.0322581	105.629	10.1896	0.00943102	0.0423556	0.0131342	MMP9	1
2,4-Diisocyanato-1-methylbenzene	2,4-Diisocyanato-1-methylbenzene	0.03125	102.328	10.0263	0.00973401	0.0423556	0.0131342	MMP9	1
7-Hydroxystaurosporine	7-Hydroxystaurosporine	0.03125	102.328	10.0263	0.00973401	0.0423556	0.0131342	MAP2K1	1
chelerythrine	chelerythrine	0.03125	102.328	10.0263	0.00973401	0.0423556	0.0131342	MMP9	1
FEXOFENADINE HYDROCHLORIDE	FEXOFENADINE HYDROCHLORIDE	0.030303	99.2273	9.87045	0.0100369	0.0423556	0.0131342	MMP9	1
prazosin	prazosin	0.030303	99.2273	9.87045	0.0100369	0.0423556	0.0131342	MMP9	1
butein	butein	0.0294118	96.3088	9.72146	0.0103398	0.0423556	0.0131342	MMP9	1
Xanthohumol	Xanthohumol	0.0294118	96.3088	9.72146	0.0103398	0.0423556	0.0131342	MMP9	1
Entinostat	Entinostat	0.0285714	93.5571	9.57886	0.0106425	0.0423556	0.0131342	MMP9	1
Luronit	Luronit	0.0285714	93.5571	9.57886	0.0106425	0.0423556	0.0131342	MAP2K1	1
Neratinib	Neratinib	0.0285714	93.5571	9.57886	0.0106425	0.0423556	0.0131342	MAP2K1	1
oxozinc	oxozinc	0.0285714	93.5571	9.57886	0.0106425	0.0423556	0.0131342	MMP9	1
pepstatin	pepstatin	0.0285714	93.5571	9.57886	0.0106425	0.0423556	0.0131342	CTSD	1
Pregna-4,17(20)-diene-3,16-dione	Pregna-4,17(20)-diene-3,16-dione	0.0285714	93.5571	9.57886	0.0106425	0.0423556	0.0131342	MMP9	1
AZOXYMETHANE	AZOXYMETHANE	0.0277778	90.9583	9.44221	0.0109452	0.0423556	0.0131342	MMP9	1
Destruxin B	Destruxin B	0.0277778	90.9583	9.44221	0.0109452	0.0423556	0.0131342	MMP9	1
Linalool	Linalool	0.0277778	90.9583	9.44221	0.0109452	0.0423556	0.0131342	CTSD	1
SYK Inhibitor I	SYK Inhibitor I	0.0277778	90.9583	9.44221	0.0109452	0.0423556	0.0131342	MAP2K1	1
heptachlor	heptachlor	0.027027	88.5	9.3111	0.0112478	0.0423556	0.0131342	MAP2K1	1
phosphate	phosphate	0.027027	88.5	9.3111	0.0112478	0.0423556	0.0131342	MAP2K1	1
6-Mercaptopurine	6-Mercaptopurine	0.0263158	86.1711	9.18517	0.0115503	0.0423556	0.0131342	MAP2K1	1
Ephedrone	Ephedrone	0.0263158	86.1711	9.18517	0.0115503	0.0423556	0.0131342	FABP5	1
GSK2606414	GSK2606414	0.0263158	86.1711	9.18517	0.0115503	0.0423556	0.0131342	MAP2K1	1
MALEIC HYDRAZIDE	MALEIC HYDRAZIDE	0.0263158	86.1711	9.18517	0.0115503	0.0423556	0.0131342	MMP9	1
phenylarsine oxide	phenylarsine oxide	0.0263158	86.1711	9.18517	0.0115503	0.0423556	0.0131342	MMP9	1
PP242	PP242	0.0263158	86.1711	9.18517	0.0115503	0.0423556	0.0131342	MAP2K1	1
dicumarol	dicumarol	0.025641	83.9615	9.06407	0.0118528	0.0423556	0.0131342	MMP9	1
Fasudil hydrochloride	Fasudil hydrochloride	0.025641	83.9615	9.06407	0.0118528	0.0423556	0.0131342	MMP9	1
oxidopamine	oxidopamine	0.025641	83.9615	9.06407	0.0118528	0.0423556	0.0131342	MMP9	1
Glycitein	Glycitein	0.025	81.8625	8.94752	0.0121551	0.0423556	0.0131342	MMP9	1
4,5,6,7-tetrabromobenzotriazole	4,5,6,7-tetrabromobenzotriazole	0.0243902	79.8659	8.83522	0.0124574	0.0423556	0.0131342	MAP2K1	1
dieldrin	dieldrin	0.0243902	79.8659	8.83522	0.0124574	0.0423556	0.0131342	MAP2K1	1
PI-103	PI-103	0.0243902	79.8659	8.83522	0.0124574	0.0423556	0.0131342	MAP2K1	1
PRAVASTATIN SODIUM	PRAVASTATIN SODIUM	0.0243902	79.8659	8.83522	0.0124574	0.0423556	0.0131342	MMP9	1
BX-517 Analog (compound 7b)	BX-517 Analog (compound 7b)	0.0238095	77.9643	8.72693	0.0127596	0.0423556	0.0131342	MAP2K1	1
cytochalasin D	cytochalasin D	0.0238095	77.9643	8.72693	0.0127596	0.0423556	0.0131342	MMP9	1
DIALLYL DISULFIDE	DIALLYL DISULFIDE	0.0238095	77.9643	8.72693	0.0127596	0.0423556	0.0131342	MMP9	1
edaravone	edaravone	0.0238095	77.9643	8.72693	0.0127596	0.0423556	0.0131342	MMP9	1
N-Formyl-Met-Leu-Phe	N-Formyl-Met-Leu-Phe	0.0238095	77.9643	8.72693	0.0127596	0.0423556	0.0131342	MMP9	1
PLX4032	PLX4032	0.0238095	77.9643	8.72693	0.0127596	0.0423556	0.0131342	MAP2K1	1
9,12-Octadecadienoic acid	9,12-Octadecadienoic acid	0.0232558	76.1512	8.62241	0.0130618	0.0423556	0.0131342	MMP9	1
Gadodiamide hydrate	Gadodiamide hydrate	0.0232558	76.1512	8.62241	0.0130618	0.0423556	0.0131342	UBD	1
PLX-4720	PLX-4720	0.0232558	76.1512	8.62241	0.0130618	0.0423556	0.0131342	MAP2K1	1
CI-1040	CI-1040	0.0227273	74.4205	8.52144	0.0133638	0.0423556	0.0131342	MAP2K1	1
Geranylgeranyl pyrophosphate	Geranylgeranyl pyrophosphate	0.0227273	74.4205	8.52144	0.0133638	0.0423556	0.0131342	MMP9	1
mevalonic acid	mevalonic acid	0.0227273	74.4205	8.52144	0.0133638	0.0423556	0.0131342	MMP9	1
ZM-447439	ZM-447439	0.0227273	74.4205	8.52144	0.0133638	0.0423556	0.0131342	MAP2K1	1
139890-68-9	139890-68-9	0.0222222	72.7667	8.42383	0.0136658	0.0423556	0.0131342	MMP9	1
2,2',3,4,4',5,5'-HEPTACHLOROBIPHENYL	2,2',3,4,4',5,5'-HEPTACHLOROBIPHENYL	0.0222222	72.7667	8.42383	0.0136658	0.0423556	0.0131342	MMP9	1
AS601245	AS601245	0.0222222	72.7667	8.42383	0.0136658	0.0423556	0.0131342	MAP2K1	1
Lysergide	Lysergide	0.0222222	72.7667	8.42383	0.0136658	0.0423556	0.0131342	MMP9	1
Toluidine Blue O	Toluidine Blue O	0.0222222	72.7667	8.42383	0.0136658	0.0423556	0.0131342	MMP9	1
2-[6-fluoro-2-methyl-3-[(4-methylsulfonylphenyl)methylidene]inden-1-yl]acetic acid	2-[6-fluoro-2-methyl-3-[(4-methylsulfonylphenyl)methylidene]inden-1-yl]acetic acid	0.0217391	71.1848	8.3294	0.0139677	0.0427601	0.0132597	MAP2K1	1
4-tert-Octylphenol	4-tert-Octylphenol	0.0217391	71.1848	8.3294	0.0139677	0.0427601	0.0132597	CTSD	1
2-Mercaptobenzothiazole	2-Mercaptobenzothiazole	0.0212766	69.6702	8.23797	0.0142696	0.0428947	0.0133014	MMP9	1
alpha-Neu5Ac	alpha-Neu5Ac	0.0212766	69.6702	8.23797	0.0142696	0.0428947	0.0133014	MMP9	1
TIRON	TIRON	0.0212766	69.6702	8.23797	0.0142696	0.0428947	0.0133014	MMP9	1
candesartan	candesartan	0.0208333	68.2188	8.14939	0.0145713	0.0432803	0.013421	MMP9	1
GADOLINIUM	GADOLINIUM	0.0208333	68.2188	8.14939	0.0145713	0.0432803	0.013421	MMP9	1
Platelet activating factor	Platelet activating factor	0.0204082	66.8265	8.06351	0.014873	0.0436054	0.0135218	MMP9	1
Ursolic acid	Ursolic acid	0.0204082	66.8265	8.06351	0.014873	0.0436054	0.0135218	MMP9	1
EMBELIN	EMBELIN	0.02	65.49	7.98019	0.0151746	0.0436054	0.0135218	MMP9	1
leflunomide	leflunomide	0.02	65.49	7.98019	0.0151746	0.0436054	0.0135218	MMP9	1
tubocurarine	tubocurarine	0.02	65.49	7.98019	0.0151746	0.0436054	0.0135218	MMP9	1
DEHP	DEHP	0.0196078	64.2059	7.89932	0.0154761	0.0436054	0.0135218	MMP9	1
MK 886	MK 886	0.0196078	64.2059	7.89932	0.0154761	0.0436054	0.0135218	MMP9	1
Allyl sulfide	Allyl sulfide	0.0192308	62.9712	7.82077	0.0157776	0.0436054	0.0135218	MMP9	1
Cyclohexanecarboxamide, 4-(1-aminoethyl)-N-4-pyridinyl-, trans-	Cyclohexanecarboxamide, 4-(1-aminoethyl)-N-4-pyridinyl-, trans-	0.0192308	62.9712	7.82077	0.0157776	0.0436054	0.0135218	MMP9	1
methacholine	methacholine	0.0192308	62.9712	7.82077	0.0157776	0.0436054	0.0135218	MMP9	1
SP600125	SP600125	0.0192308	62.9712	7.82077	0.0157776	0.0436054	0.0135218	MAP2K1	1
(+)-MK-801 hydrogen maleate	(+)-MK-801 hydrogen maleate	0.0188679	61.783	7.74443	0.0160789	0.0436054	0.0135218	MMP9	1
busulfan	busulfan	0.0188679	61.783	7.74443	0.0160789	0.0436054	0.0135218	MMP9	1
ETHACRYNIC ACID	ETHACRYNIC ACID	0.0188679	61.783	7.74443	0.0160789	0.0436054	0.0135218	MAP2K1	1
flurbiprofen	flurbiprofen	0.0188679	61.783	7.74443	0.0160789	0.0436054	0.0135218	MMP9	1
piperine	piperine	0.0188679	61.783	7.74443	0.0160789	0.0436054	0.0135218	MMP9	1
HKI-272	HKI-272	0.0185185	60.6389	7.6702	0.0163802	0.0439448	0.013627	MAP2K1	1
RO-31-8220	RO-31-8220	0.0185185	60.6389	7.6702	0.0163802	0.0439448	0.013627	MAP2K1	1
Chalcone	Chalcone	0.0181818	59.5364	7.59799	0.0166815	0.0442768	0.01373	MMP9	1
IN1152	IN1152	0.0181818	59.5364	7.59799	0.0166815	0.0442768	0.01373	MMP9	1
Methyl viologen	Methyl viologen	0.0178571	58.4732	7.5277	0.0169826	0.0446016	0.0138307	MMP9	1
Tanespimycin	Tanespimycin	0.0178571	58.4732	7.5277	0.0169826	0.0446016	0.0138307	MMP9	1
105156-22-7	105156-22-7	0.0175439	57.4474	7.45924	0.0172837	0.0446868	0.0138571	MMP9	1
BX-795	BX-795	0.0175439	57.4474	7.45924	0.0172837	0.0446868	0.0138571	MAP2K1	1
Sildenafil citrate	Sildenafil citrate	0.0175439	57.4474	7.45924	0.0172837	0.0446868	0.0138571	MMP9	1
Fisetin	Fisetin	0.0172414	56.4569	7.39255	0.0175846	0.0447691	0.0138826	MMP9	1
levamisole	levamisole	0.0172414	56.4569	7.39255	0.0175846	0.0447691	0.0138826	MMP9	1
Melitten	Melitten	0.0172414	56.4569	7.39255	0.0175846	0.0447691	0.0138826	MMP9	1
cilostazol	cilostazol	0.0169492	55.5	7.32754	0.0178855	0.0448487	0.0139073	MMP9	1
DL-Homocysteine	DL-Homocysteine	0.0169492	55.5	7.32754	0.0178855	0.0448487	0.0139073	MMP9	1
GW9662	GW9662	0.0169492	55.5	7.32754	0.0178855	0.0448487	0.0139073	MMP9	1
endosulfan	endosulfan	0.0166667	54.575	7.26415	0.0181864	0.045375	0.0140705	MAP2K1	1
propranolol	propranolol	0.0163934	53.6803	7.2023	0.0184871	0.0454437	0.0140918	MMP9	1
Propranolol hydrochloride	Propranolol hydrochloride	0.0163934	53.6803	7.2023	0.0184871	0.0454437	0.0140918	MMP9	1
Pterostilbene	Pterostilbene	0.0163934	53.6803	7.2023	0.0184871	0.0454437	0.0140918	MMP9	1
coumarin	coumarin	0.016129	52.8145	7.14194	0.0187878	0.0455474	0.014124	MMP9	1
DL-Methamphetamine	DL-Methamphetamine	0.016129	52.8145	7.14194	0.0187878	0.0455474	0.014124	MMP9	1
artemisinin	artemisinin	0.015873	51.9762	7.08301	0.0190884	0.0455474	0.014124	MMP9	1
Dibenziodolium	Dibenziodolium	0.015873	51.9762	7.08301	0.0190884	0.0455474	0.014124	MMP9	1
enoxaparin	enoxaparin	0.015625	51.1641	7.02545	0.0193889	0.0455474	0.014124	MMP9	1
MINOCYCLINE HYDROCHLORIDE	MINOCYCLINE HYDROCHLORIDE	0.015625	51.1641	7.02545	0.0193889	0.0455474	0.014124	MMP9	1
Orphenadrine hydrochloride	Orphenadrine hydrochloride	0.015625	51.1641	7.02545	0.0193889	0.0455474	0.014124	MMP9	1
QUINOLINE	QUINOLINE	0.015625	51.1641	7.02545	0.0193889	0.0455474	0.014124	MAP2K1	1
DL-Mevalonic acid	DL-Mevalonic acid	0.0153846	50.3769	6.9692	0.0196894	0.0455474	0.014124	MMP9	1
Naloxone hydrochloride	Naloxone hydrochloride	0.0153846	50.3769	6.9692	0.0196894	0.0455474	0.014124	MMP9	1
SODIUM SULFATE	SODIUM SULFATE	0.0153846	50.3769	6.9692	0.0196894	0.0455474	0.014124	MMP9	1
clofibrate	clofibrate	0.0151515	49.6136	6.91423	0.0199898	0.0455474	0.014124	MMP9	1
Mangiferin	Mangiferin	0.0151515	49.6136	6.91423	0.0199898	0.0455474	0.014124	MMP9	1
SANGUINARINE	SANGUINARINE	0.0151515	49.6136	6.91423	0.0199898	0.0455474	0.014124	MMP9	1
Silybin	Silybin	0.0151515	49.6136	6.91423	0.0199898	0.0455474	0.014124	MMP9	1
THIOACETAMIDE	THIOACETAMIDE	0.0151515	49.6136	6.91423	0.0199898	0.0455474	0.014124	MMP9	1
Calcium phosphate	Calcium phosphate	0.0149254	48.8731	6.86047	0.02029	0.0458133	0.0142064	MMP9	1
Vemurafenib	Vemurafenib	0.0149254	48.8731	6.86047	0.02029	0.0458133	0.0142064	MAP2K1	1
beclomethasone	beclomethasone	0.0147059	48.1544	6.80789	0.0205903	0.0462817	0.0143517	MMP9	1
(-)-Epicatechin	(-)-Epicatechin	0.0144928	47.4565	6.75644	0.0208904	0.0467458	0.0144956	MMP9	1
170449-18-0	170449-18-0	0.0142857	46.7786	6.70609	0.0211905	0.0472056	0.0146382	MMP9	1
Fludarabine	Fludarabine	0.0140845	46.1197	6.65678	0.0214905	0.0476611	0.0147794	MAP2K1	1
Rosuvastatin	Rosuvastatin	0.0138889	45.4792	6.6085	0.0217904	0.0479004	0.0148536	MMP9	1
silibinin	silibinin	0.0138889	45.4792	6.6085	0.0217904	0.0479004	0.0148536	MMP9	1
FITC	FITC	0.0136986	44.8562	6.5612	0.0220902	0.0483465	0.014992	MMP9	1
letrozole	letrozole	0.0135135	44.25	6.51485	0.02239	0.0485765	0.0150633	MMP9	1
ns-398	ns-398	0.0135135	44.25	6.51485	0.02239	0.0485765	0.0150633	MMP9	1
carvedilol	carvedilol	0.0131579	43.0855	6.42486	0.0229892	0.0494467	0.0153331	MMP9	1
iodine	iodine	0.0131579	43.0855	6.42486	0.0229892	0.0494467	0.0153331	MMP9	1
sulfasalazine	sulfasalazine	0.012987	42.526	6.38118	0.0232888	0.0498751	0.015466	MMP9	1
3,4-Dihydro-2-phenyl-2H-1-benzopyran-3,4-diol	3,4-Dihydro-2-phenyl-2H-1-benzopyran-3,4-diol	0.0128205	41.9808	6.33832	0.0235882	0.0498751	0.015466	MMP9	1
Dibenz[a,h]anthracene	Dibenz[a,h]anthracene	0.0128205	41.9808	6.33832	0.0235882	0.0498751	0.015466	UBD	1
kainic acid	kainic acid	0.0128205	41.9808	6.33832	0.0235882	0.0498751	0.015466	MMP9	1
