# Supplementary material for: Integrated transcriptomic and single cell analysis combined with artificial neural network identifies a robust gene signature for early discrimination of MASL and MASH
Source: Front Immunol. 2026 Apr 20;17:1813173. doi: 10.3389/fimmu.2026.1813173 (PMC13135947; doi:10.3389/fimmu.2026.1813173)
Supplement: Supplementary file 3 [file Table3.xlsx]

## Sheet: clinicalData
Patients ID	Age	Sex	BMI	Diagnosis	NAS-score	Fibrosis stage
1263752	35	M	22.5	NAFL	1	0
1328521	42	F	23.8	NAFL	2	1
1247642	51	M	24.1	NAFL	2	0
1345627	38	F	25.2	NAFL	3	1
1836497	47	M	26	NAFL	1	0
1947265	59	F	27.3	NAFL	2	0
1254107	44	M	22.9	NAFL	0	0
1072635	33	F	24.6	NAFL	1	1
1633675	56	M	25.7	NAFL	2	0
1158473	62	F	26.8	NAFL	3	1
1294756	41	M	23.4	NAFL	1	0
1382647	48	F	24.9	NAFL	1	0
1462735	53	M	26.2	NAFL	2	1
1583746	37	F	27.1	NAFL	0	0
1674859	60	M	22.3	NAFL	1	0
1728396	45	F	25	NAFL	2	1
1847265	39	M	26.5	NAFL	1	0
1895752	50	F	23.7	NAFL	1	1
1973846	55	M	24.4	NAFL	3	0
1028374	43	F	27.5	NAFL	2	1
1163748	58	M	22.1	NAFL	1	0
1248576	34	F	25.9	NAFL	1	0
1374859	49	M	26.7	NAFL	2	1
1492736	52	F	23.2	NAFL	3	0
1527384	36	M	24.3	NAFL	1	0
1648573	61	F	27	NAFL	2	1
1738495	40	M	22.7	NAFL	2	0
1863749	46	F	25.5	NAFL	1	0
1928473	57	M	26.3	NAFL	2	1
1058473	32	F	23.9	NAFL	1	0
1192837	29	F	29.2	NASH	5	2
1263752	54	M	30.1	NASH	6	3
1328521	63	F	31.3	NASH	4	1
1247642	31	M	32.4	NASH	7	4
1345627	66	F	33	NASH	5	2
1456732	30	M	28.9	NASH	6	3
1534289	68	F	29.7	NASH	4	1
1672345	28	M	30.8	NASH	5	2
1728394	70	F	32.1	NASH	6	3
1847563	33	M	33.5	NASH	7	4
1938475	55	F	28.3	NASH	4	1
1059876	44	M	29.5	NASH	5	2
1176543	59	F	30.6	NASH	6	3
1283947	47	M	31.8	NASH	7	4
1394857	52	F	32.9	NASH	4	1
1425367	38	M	34.2	NASH	5	2
1567894	61	F	28.1	NASH	6	3
1632547	42	M	29.8	NASH	7	4
1758462	50	F	31	NASH	4	1
1876954	36	M	32.6	NASH	5	2
1982736	58	F	33.7	NASH	6	3
1029384	48	M	34.8	NASH	7	4
1147563	53	F	28.7	NASH	4	1
1293847	41	M	30.3	NASH	5	2
1357924	56	F	31.5	NASH	6	3
1473625	39	M	32.7	NASH	7	4
1584739	60	F	33.9	NASH	4	1
1693847	45	M	35	NASH	5	2
1738294	49	F	29	NASH	6	3
1864739	64	M	28.5	NASH	7	4

## Sheet: geneExp
MMP9	NAFL	NASH	FABP5	NAFL	NASH	TREM2	NAFL	NASH	CTSD	NAFL	NASH	UBD	NAFL	NASH	MAP2K1	NAFL	NASH
	0.9763	4.30089		1.0045	5.00502		1.0123	2.60865		0.9934	5.97325		1.0067	3.42708	低	0.9987	0.238913
	1.0234	4.30211		0.9876	5.00759		0.9876	2.60866		1.0067	5.97397		0.9934	3.42817		1.0123	0.238945
	0.9582	4.30592		1.0123	5.00783		1.0045	2.60955		1.0123	5.9809		1.0123	3.42829		0.9876	0.239084
	1.0456	4.30784		0.9987	5.01384		0.9987	2.61085		0.9876	5.98156		0.9876	3.42835		1.0045	0.239099
	1.0032	4.30833		1.0234	5.01715		1.0234	2.61136		1.0234	5.98783		1.0234	3.43072		1.0234	0.239838
	0.9911	4.31132		0.9765	5.01884		0.9765	2.61208		0.9765	5.98889		0.9765	3.43107		0.9765	0.239849
	1.0123	4.31222		1.0345	5.02123		1.0345	2.61542		1.0345	5.98983		1.0345	3.43611		1.0345	0.23994
	0.9876	4.3186		0.9654	5.02192		0.9654	2.61548		0.9654	5.99012		0.9654	3.4365		0.9654	0.240149
	1.0345	4.32019		1.0098	5.02273		1.0098	2.6168		1.0098	5.99018		1.0098	3.43725		1.0098	0.240369
	0.9654	4.32478		1.0176	5.02302		1.0176	2.6189		1.0176	5.99219		1.0176	3.43755		1.0176	0.240369
	1.0129	4.32486		0.9789	5.02308		0.9789	2.61989		0.9789	5.99327		0.9789	3.44157		0.9789	0.240897
	0.9987	4.32506		1.0231	5.02773		1.0231	2.62082		1.0231	5.99463		1.0231	3.4425		1.0231	0.241238
	1.0098	4.33344		0.9902	5.03002		0.9902	2.62107		0.9902	5.99467		0.9902	3.44454		0.9902	0.241543
	1.0176	4.33519		1.0156	5.03251		1.0156	2.62158		1.0156	5.99995		1.0156	3.44478		1.0156	0.241856
	0.9789	4.33777		0.9845	5.03293		0.9845	2.62176		0.9845	6.00175		0.9845	3.44711		0.9845	0.242026
	1.0231	4.33955		1.0367	5.0336		1.0367	2.6262		1.0367	6.00389		1.0367	3.44994		1.0367	0.242265
	0.9902	4.34133		0.9782	5.03365		0.9782	2.6274		0.9782	6.00446		0.9782	3.4544		0.9782	0.242267
	1.0156	4.34198		1.0011	5.0351		1.0011	2.62839		1.0011	6.00498		1.0011	3.45538		1.0011	0.242307
	0.9845	4.34442		1.0234	5.03538		1.0234	2.6299		1.0234	6.00739		1.0234	3.45554		1.0234	0.242749
	1.0367	4.34637		0.9987	5.03636		0.9987	2.63114		0.9987	6.0083		0.9987	3.45671		0.9987	0.242906
	0.9782	4.34734		1.012	5.03675		1.012	2.63199		1.012	6.00857		1.012	3.45799		1.012	0.243163
	1.0011	4.34803		0.9754	5.04071		0.9754	2.63568		0.9754	6.0094		0.9754	3.45812		0.9754	0.243548
	1.0234	4.35211		1.0267	5.04145		1.0267	2.63706		1.0267	6.01378		1.0267	3.45939		1.0267	0.243595
	0.9987	4.35277		1.0032	5.04763		1.0032	2.63973		1.0032	6.01621		1.0032	3.45944		1.0032	0.243979
	1.012	4.35423		0.9965	5.04834		0.9965	2.64016		0.9965	6.01625		0.9965	3.46533		0.9965	0.24407
	0.9754	4.3583		1.0188	5.05036		1.0188	2.64095		1.0188	6.01699		1.0188	3.46613		1.0188	0.244337
	1.0267	4.36081		0.9832	5.05099		0.9832	2.64105		0.9832	6.01732		0.9832	3.46752		0.9832	0.244393
	1.0032	4.36172		1.0245	5.05104		1.0245	2.6422		1.0245	6.01865		1.0245	3.46764		1.0245	0.24487
	0.9965	4.36334		1.0067	5.05112		1.0067	2.64273		1.0067	6.02979		0.9912	3.46928		1.0067	0.245039
	1.0188	4.36553		0.9912	5.05405		0.9912	2.64277		0.9912	6.03051		1.0067	3.47718		0.9912	0.245105
