# Supplementary material for: Integrated transcriptomic and single cell analysis combined with artificial neural network identifies a robust gene signature for early discrimination of MASL and MASH
Source: Front Immunol. 2026 Apr 20;17:1813173. doi: 10.3389/fimmu.2026.1813173 (PMC13135947; doi:10.3389/fimmu.2026.1813173)
Supplement: Supplementary file 4 [file Table4.xlsx]

## Sheet: Sheet1
id	logFC	AveExpr	t	P.Value	adj.P.Val	B
GNMT	-9.13105	56.7525	-7.39846	1.32681e-12	1.89045e-10	18.1672
CYP2C19	-7.89385	46.2837	-5.3721	1.54041e-07	3.28733e-06	6.94932
MT1M	-7.31589	52.811	-5.35485	1.68093e-07	3.52003e-06	6.86602
MT1G	-6.84736	102.129	-4.55311	7.62979e-06	8.81428e-05	3.24326
PPP1R1A	-6.758	42.1801	-9.35117	1.871e-18	2.95283e-15	31.2288
MT1F	-6.19469	76.4108	-4.22866	3.10561e-05	0.000284576	1.92201
MT1H	-6.07815	64.1392	-3.24678	0.00129626	0.00618877	-1.53668
MT1X	-5.93505	87.9605	-5.25084	2.83329e-07	5.46104e-06	6.36815
PACSIN3	-5.25205	25.2072	-9.7569	9.13401e-20	2.21241e-16	34.1627
MT1E	-5.07716	81.5978	-4.75417	3.06787e-06	4.06429e-05	4.10467
OAT	-4.95999	43.3186	-5.09667	6.05329e-07	1.03453e-05	5.64526
NCAM2	-4.6668	23.8224	-4.83145	2.1437e-06	2.97843e-05	4.4443
ACADSB	-4.53307	62.2823	-6.28504	1.12245e-09	5.19508e-08	11.6658
SLC22A10	-4.5207	37.2755	-3.62195	0.000341992	0.00206179	-0.313228
APOF	-4.37111	57.6134	-5.84172	1.31655e-08	4.14142e-07	9.30195
HAAO	-4.3479	56.6529	-8.40346	1.6375e-15	6.43182e-13	24.6533
ASPG	-4.3184	39.9961	-6.33111	8.62522e-10	4.16452e-08	11.9191
AASS	-4.31693	34.9924	-6.37704	6.62391e-10	3.4016e-08	12.1731
PON3	-4.1452	75.762	-6.68647	1.07963e-10	7.3319e-09	13.92
HSD17B14	-4.13563	23.3634	-5.16145	4.40941e-07	7.95062e-06	5.94682
TTC36	-4.05534	46.4841	-6.85661	3.88054e-11	3.1683e-09	14.9067
SULT1E1	-3.91706	35.4869	-5.53846	6.56163e-08	1.6072e-06	7.76442
DNAJC12	-3.91378	28.9913	-8.03118	2.08319e-14	5.13135e-12	22.188
EFHD1	-3.87431	27.2752	-3.56169	0.000426942	0.00247102	-0.518027
SAT2	-3.81369	57.0713	-7.01087	1.51099e-11	1.41672e-09	15.8169
ASS1	-3.796	88.6624	-4.3985	1.50487e-05	0.00015825	2.60295
SLC27A5	-3.78819	69.156	-6.18684	1.95877e-09	8.28994e-08	11.1305
AMDHD1	-3.74923	47.145	-5.68265	3.08202e-08	8.51539e-07	8.48724
SLCO1B3	-3.72558	58.9917	-4.13961	4.49916e-05	0.000389436	1.57453
CYP1A1	-3.67816	15.3855	-4.05708	6.3079e-05	0.000516769	1.25837
GRTP1	-3.63161	29.5451	-9.09721	1.1961e-17	1.15886e-14	29.4271
GCDH	-3.59493	40.9962	-6.54396	2.50859e-10	1.51496e-08	13.1077
TPPP2	-3.56991	17.6209	-7.56394	4.57368e-13	7.22492e-11	19.1973
IGF1	-3.55743	31.2285	-4.21578	3.27789e-05	0.000298294	1.87136
AZGP1	-3.52017	95.4944	-7.10276	8.5566e-12	9.56562e-10	16.366
CA14	-3.48278	16.6234	-7.66317	2.39709e-13	4.14726e-11	19.8224
IGFALS	-3.48235	38.5412	-4.69687	3.99017e-06	5.10019e-05	3.85587
CENPV	-3.46321	25.6065	-8.20377	6.46351e-15	1.84185e-12	23.3222
PCK1	-3.4388	73.1841	-2.58351	0.0102423	0.0335552	-3.39175
ST3GAL6	-3.42942	37.9636	-7.86487	6.34044e-14	1.3062e-11	21.1099
PXMP2	-3.40473	61.0637	-8.12958	1.07095e-14	2.93663e-12	22.8328
SLC19A2	-3.3821	22.554	-8.91293	4.51518e-17	3.6455e-14	28.1374
GCHFR	-3.37182	45.8539	-6.76612	6.70203e-11	5.04667e-09	14.3797
GCAT	-3.32467	28.3418	-7.13725	6.90286e-12	7.88232e-10	16.5734
ETNK2	-3.28088	52.9185	-5.47223	9.23859e-08	2.11774e-06	7.43746
PCOLCE2	-3.26987	23.445	-5.66434	3.3952e-08	9.13748e-07	8.39462
GPT	-3.25092	43.3514	-5.46292	9.69115e-08	2.21101e-06	7.39178
SLC16A10	-3.20967	22.9705	-7.6978	1.91075e-13	3.42827e-11	20.0419
TTR	-3.15865	132.277	-4.96381	1.14807e-06	1.77878e-05	5.03684
RGS5	-3.15688	26.6924	-5.70171	2.78599e-08	7.77135e-07	8.58391
CYP1A2	-3.11852	63.8602	-2.53871	0.0116199	0.0371721	-3.50256
KCNN2	-3.11675	28.8568	-5.29729	2.24622e-07	4.51512e-06	6.5895
MT2A	-3.10915	102.745	-3.25879	0.00124441	0.00599836	-1.49946
ALKBH7	-3.10539	34.8116	-6.41799	5.22864e-10	2.76319e-08	12.4007
NAGS	-3.09164	29.6269	-6.37388	6.7457e-10	3.45195e-08	12.1555
CUX2	-3.06236	23.6969	-3.91415	0.000111791	0.000823898	0.724344
RBP5	-3.06134	61.0652	-5.555	6.02127e-08	1.49841e-06	7.84658
GLYCTK	-3.05177	52.7196	-5.90375	9.40412e-09	3.14184e-07	9.6245
PMM1	-3.02511	30.9583	-8.29716	3.40935e-15	1.09399e-12	23.9422
CYP26A1	-2.99236	16.5527	-3.60906	0.000358705	0.00214794	-0.357305
ARL4D	-2.96157	23.6184	-6.7486	7.44565e-11	5.46503e-09	14.2782
RND2	-2.95016	13.3674	-5.75936	2.0495e-08	5.98101e-07	8.87789
RAMP1	-2.9108	26.5119	-3.96952	8.9738e-05	0.000687849	0.929186
CBS	-2.8935	60.1834	-6.40008	5.7994e-10	3.03175e-08	12.301
MT1A	-2.87689	37.9092	-2.5819	0.0102891	0.0336783	-3.39577
ZNF511	-2.81842	29.168	-7.25094	3.384e-12	4.39104e-10	17.2621
NTHL1	-2.80704	30.3962	-5.5706	5.5517e-08	1.40563e-06	7.92421
TCEA3	-2.77972	48.9521	-6.96081	2.05534e-11	1.84384e-09	15.5199
HAL	-2.77776	41.2229	-3.20413	0.0014971	0.00693573	-1.66789
VIL1	-2.77282	15.0346	-2.97132	0.00319948	0.0128804	-2.35549
NR1I3	-2.76591	48.8687	-5.55222	6.10895e-08	1.51246e-06	7.83276
DNAJC19	-2.76329	36.1801	-8.74097	1.53816e-16	9.71913e-14	26.9478
BCHE	-2.74176	55.5737	-3.5834	0.000394276	0.00231516	-0.444598
ZFP1	-2.73001	22.294	-6.35355	7.58263e-10	3.74825e-08	12.043
TMEM120A	-2.7135	38.481	-7.08923	9.307e-12	1.00939e-09	16.2848
LCAT	-2.69991	57.1966	-5.6809	3.11081e-08	8.56583e-07	8.47834
DCXR	-2.69841	98.7344	-4.06161	6.19287e-05	0.000509101	1.27557
COQ10A	-2.6794	27.9552	-5.55835	5.91747e-08	1.48018e-06	7.8632
KCNK5	-2.66001	16.5083	-4.8467	1.99625e-06	2.81665e-05	4.51187
TCP10L	-2.62125	15.2916	-6.9724	1.91433e-11	1.73881e-09	15.5885
SH3PXD2A	-2.60732	18.785	-6.66491	1.22751e-10	8.13817e-09	13.7963
RPL21	-2.59689	44.8547	-2.49791	0.0130159	0.0407583	-3.60186
CCS	-2.58801	35.292	-7.21926	4.13084e-12	5.08758e-10	17.0694
FXYD1	-2.5812	63.2328	-4.63451	5.29621e-06	6.47375e-05	3.58809
LIME1	-2.57424	44.6958	-4.50197	9.57141e-06	0.000107747	3.02933
CDH23	-2.5721	17.0123	-6.82311	4.75348e-11	3.75447e-09	14.711
RNF152	-2.57093	23.575	-4.03503	6.89759e-05	0.00055444	1.17485
CTNNA3	-2.56765	11.5432	-6.32362	9.0034e-10	4.32371e-08	11.8778
ASB9	-2.56337	20.8273	-4.342	1.91985e-05	0.000191761	2.3738
ADI1	-2.54739	74.0127	-4.96081	1.16464e-06	1.79297e-05	5.02323
SORD	-2.53055	72.5264	-5.1108	5.65045e-07	9.78998e-06	5.71078
SLC6A13	-2.52607	22.6008	-4.95247	1.21178e-06	1.85768e-05	4.98555
NAAA	-2.5096	35.8115	-6.9938	1.67839e-11	1.5438e-09	15.7155
LPAL2	-2.50953	25.3966	-5.23397	3.08127e-07	5.90766e-06	6.28819
ST3GAL1	-2.48791	44.9296	-4.37932	1.63504e-05	0.000169607	2.52486
RHBG	-2.48659	15.9988	-4.58549	6.60251e-06	7.79482e-05	3.3798
PLLP	-2.48144	15.3873	-6.1212	2.83172e-09	1.1183e-07	10.7764
TBC1D2	-2.46484	17.6195	-6.18416	1.98852e-09	8.35235e-08	11.1161
CMYA5	-2.45975	10.4503	-4.97532	1.0867e-06	1.70551e-05	5.08902
HOMER2	-2.45789	37.5954	-5.97276	6.44774e-09	2.29781e-07	9.98652
AMY2B	-2.44824	20.8284	-5.37096	1.54927e-07	3.29657e-06	6.94385
LPA	-2.44692	36.3864	-2.50943	0.0126071	0.0396836	-3.57396
TNFSF10	-2.43041	65.1189	-4.26404	2.67557e-05	0.000252823	2.06191
NEU4	-2.42888	30.1475	-4.05464	6.37084e-05	0.00051957	1.24908
MLXIPL	-2.42868	49.2901	-3.75338	0.000208614	0.00138433	0.1444
MAP2K1	-2.41179	35.9736	-5.95694	7.03226e-09	2.47922e-07	9.90327
GSTZ1	-2.40122	44.0482	-4.04279	6.68426e-05	0.00053968	1.2042
ZGPAT	-2.39593	37.5755	-5.56925	5.59082e-08	1.41307e-06	7.91749
HPR	-2.39473	68.9861	-3.05599	0.00244014	0.0103329	-2.11106
KRTCAP3	-2.39037	14.8007	-5.53226	6.77629e-08	1.64133e-06	7.73365
BLVRB	-2.38689	51.6183	-5.11729	5.47442e-07	9.55099e-06	5.7409
QDPR	-2.38347	42.0893	-4.71811	3.62075e-06	4.71087e-05	3.9478
HEBP2	-2.37112	45.8014	-5.58696	5.09727e-08	1.3065e-06	8.00587
RAB33B	-2.36669	24.3531	-6.87945	3.37782e-11	2.82617e-09	15.0405
SOD1	-2.3666	85.7234	-6.4539	4.24547e-10	2.32331e-08	12.6011
CYP4F12	-2.35601	36.5	-3.65291	0.000304782	0.00187528	-0.206746
TMEM14A	-2.34431	38.7389	-4.96191	1.15851e-06	1.78845e-05	5.02824
SLCO1A2	-2.34391	13.0968	-5.33655	1.84372e-07	3.80609e-06	6.77783
ECHDC2	-2.33515	68.3766	-3.88956	0.000123152	0.000891761	0.63421
N4BP2L1	-2.33445	36.8328	-5.37409	1.52494e-07	3.26391e-06	6.95896
HSD17B11	-2.32419	53.6946	-3.5286	0.000481654	0.00273861	-0.629167
ICAM3	-2.32345	33.2027	-4.06301	6.15766e-05	0.000507597	1.2809
CCL23	-2.31227	13.0866	-5.77759	1.859e-08	5.52493e-07	8.97133
COX5B	-2.30682	64.9367	-5.7096	2.67169e-08	7.52474e-07	8.62401
GLS2	-2.29223	54.6047	-3.06144	0.00239751	0.010188	-2.09512
MPST	-2.27905	47.7494	-5.33157	1.89059e-07	3.88626e-06	6.75388
THOP1	-2.27121	26.2347	-4.69425	4.03816e-06	5.15247e-05	3.84456
SHF	-2.26556	20.9972	-6.27307	1.20164e-09	5.47443e-08	11.6002
APCS	-2.25851	91.051	-3.23938	0.00132923	0.00631256	-1.55958
PRODH2	-2.24262	43.3713	-5.03342	8.22318e-07	1.3458e-05	5.35392
SULT1A2	-2.23584	28.5615	-4.0645	6.1206e-05	0.00050526	1.28654
DLEU1	-2.23103	19.785	-7.74417	1.40892e-13	2.6251e-11	20.3368
TMCO6	-2.23053	23.009	-6.7151	9.10039e-11	6.38918e-09	14.0847
RANBP3L	-2.22719	25.63	-3.52319	0.000491209	0.0027797	-0.647262
AHCY	-2.21942	49.6987	-5.58855	5.0551e-08	1.30021e-06	8.01382
RPS14	-2.21005	82.0009	-4.48439	1.03426e-05	0.000114565	2.95626
MAT1A	-2.20456	84.2256	-3.80903	0.000168499	0.00116112	0.342642
MRPL53	-2.20445	37.5629	-5.4861	8.6019e-08	1.99063e-06	7.50568
TPT1	-2.20089	86.7964	-5.47565	9.07722e-08	2.09053e-06	7.45429
MACROD1	-2.19454	26.0278	-5.83003	1.40229e-08	4.37327e-07	9.24148
CAPN3	-2.19207	22.434	-4.02174	7.27791e-05	0.000578927	1.12471
MGMT	-2.18314	43.5486	-5.4794	8.90384e-08	2.05396e-06	7.47272
ADHFE1	-2.17947	41.5734	-5.1126	5.60119e-07	9.72546e-06	5.71911
DUSP10	-2.17465	26.6978	-4.63816	5.20937e-06	6.38884e-05	3.60372
FIS1	-2.17222	46.2637	-4.274	2.56515e-05	0.000245098	2.10148
CNPY3	-2.16622	28.8708	-5.49775	8.10024e-08	1.89312e-06	7.56309
FUNDC2	-2.16569	22.0205	-5.92482	8.38321e-09	2.84657e-07	9.73471
GPR88	-2.16381	12.7834	-3.65941	0.000297477	0.00183577	-0.184305
GAMT	-2.16114	57.4502	-4.26214	2.69718e-05	0.000254533	2.05436
PCBD1	-2.15862	63.7742	-5.34671	1.75159e-07	3.64697e-06	6.82673
TOMM7	-2.14936	47.8345	-5.13453	5.03187e-07	8.89638e-06	5.82112
CCNG1	-2.14682	47.7592	-4.98538	1.03572e-06	1.62901e-05	5.13467
PPM1K	-2.14041	14.1754	-6.94895	2.21021e-11	1.95859e-09	15.4498
NDUFA5	-2.13194	30.3778	-5.45432	1.01284e-07	2.30299e-06	7.34963
LSM6	-2.1135	24.6181	-7.21117	4.3461e-12	5.26348e-10	17.0203
PRRG4	-2.11303	24.0713	-8.0597	1.71878e-14	4.30673e-12	22.3743
PROZ	-2.1065	38.9908	-2.55514	0.0110963	0.0358044	-3.46212
IL27	-2.10488	15.4613	-4.91348	1.45809e-06	2.1756e-05	4.80989
MCEE	-2.10161	33.791	-7.05739	1.13376e-11	1.16858e-09	16.0942
TSPAN13	-2.09494	17.2701	-3.10347	0.00209068	0.00912155	-1.97116
CDNF	-2.09485	15.0293	-7.60384	3.52954e-13	5.69943e-11	19.448
SOCS2	-2.08897	16.0903	-3.97627	8.7352e-05	0.000674183	0.954327
AQP11	-2.08153	23.3027	-6.60319	1.76987e-10	1.11348e-08	13.4437
C12orf57	-2.07702	42.1676	-4.35074	1.84918e-05	0.000185852	2.40907
CHCHD1	-2.07456	29.865	-4.81403	2.32502e-06	3.19623e-05	4.36734
MPV17L	-2.07111	24.5912	-4.87963	1.71049e-06	2.47349e-05	4.65839
NSUN6	-2.06991	29.5201	-4.62103	5.62829e-06	6.79369e-05	3.53062
SNRNP25	-2.06263	26.2033	-5.50534	7.78929e-08	1.83471e-06	7.6005
CETP	-2.05951	27.8287	-2.86752	0.0044233	0.0168238	-2.64631
RPS25	-2.05096	78.8465	-5.87213	1.11674e-08	3.61462e-07	9.45973
CCNB1IP1	-2.04867	31.8397	-5.36914	1.56363e-07	3.3174e-06	6.93504
SCG5	-2.04674	22.1295	-4.28658	2.43199e-05	0.000234689	2.15155
SULT1A1	-2.03397	39.7752	-2.92003	0.00375903	0.0146855	-2.5004
GLRX5	-2.02957	45.5352	-5.40316	1.31547e-07	2.87485e-06	7.09999
NPY6R	-2.02719	12.139	-2.83555	0.00487841	0.0182444	-2.73391
POP7	-2.0226	27.6788	-5.15705	4.50588e-07	8.08444e-06	5.92622
ATF7IP2	-2.0076	27.0315	-5.05084	7.55999e-07	1.2471e-05	5.43387
NDUFA2	-2.0061	43.4951	-4.76378	2.93488e-06	3.90916e-05	4.14664
GRAMD1C	-2.00357	29.6961	-4.99151	1.00575e-06	1.5955e-05	5.16256
RPN2	2.00261	51.8088	6.2721	1.20834e-09	5.48773e-08	11.5949
F13A1	2.00731	9.48872	5.30509	2.16006e-07	4.37826e-06	6.6268
FCGR1A	2.01149	7.87073	5.37062	1.55201e-07	3.29757e-06	6.94216
MYL6	2.01429	81.5607	4.77275	2.81581e-06	3.77163e-05	4.18587
ABCA2	2.01498	20.3671	6.73585	8.03745e-11	5.84739e-09	14.2045
TRIM14	2.01617	26.3554	6.34495	7.96667e-10	3.89831e-08	11.9955
MYO1C	2.01806	29.7443	6.45192	4.29463e-10	2.32888e-08	12.5901
OTC	2.01999	64.1396	3.61777	0.00034733	0.00209017	-0.327538
DNMT1	2.02013	21.7533	7.77704	1.13447e-13	2.16937e-11	20.5466
RASSF3	2.02611	13.9629	5.61471	4.40837e-08	1.1461e-06	8.14475
SRPX	2.02688	20.3368	4.50877	9.28856e-06	0.000104969	3.05763
DDX3X	2.03067	44.3361	3.91414	0.000111796	0.000823898	0.724306
TP53INP1	2.03685	39.4028	3.90675	0.000115098	0.000842678	0.697191
ALDOA	2.03794	34.6432	3.7747	0.000192277	0.00129762	0.220063
ANKRD29	2.04142	9.6641	6.30692	9.90636e-10	4.67432e-08	11.7859
MAP4	2.04299	23.9881	6.18902	1.93482e-09	8.24596e-08	11.1424
GPX3	2.04878	56.4376	3.63054	0.000331259	0.00200675	-0.283761
MGLL	2.05004	37.0691	4.86752	1.81068e-06	2.59003e-05	4.6044
KCTD12	2.05179	18.1814	5.74878	2.16869e-08	6.26827e-07	8.82375
GAS6	2.05188	24.7587	4.67984	4.31208e-06	5.43988e-05	3.78247
CP	2.05304	93.607	2.79288	0.00555207	0.0201872	-2.84937
PKP4	2.05405	33.4356	6.72498	8.5778e-11	6.11084e-09	14.1417
LAMB2	2.05664	36.8251	5.22547	3.21406e-07	6.12083e-06	6.24799
DUSP8	2.06227	8.13989	7.32669	2.09564e-12	2.87321e-10	17.7253
TMEM92	2.06237	9.05188	5.37242	1.53789e-07	3.28679e-06	6.95088
ITGAX	2.06513	12.4083	7.05144	1.17628e-11	1.17626e-09	16.0587
HNRNPH2	2.06547	27.5806	5.27457	2.51687e-07	4.96197e-06	6.48103
SEC23A	2.06793	43.0545	5.27804	2.47356e-07	4.89092e-06	6.49757
TIMP3	2.0694	29.2549	4.50207	9.56737e-06	0.000107747	3.02973
JAZF1	2.06985	20.1505	5.19997	3.64686e-07	6.75076e-06	6.12764
C1orf198	2.07092	15.2987	5.80141	1.63596e-08	4.93267e-07	9.09378
ARF3	2.07095	28.8416	7.7359	1.48778e-13	2.73695e-11	20.2841
MYL12A	2.07109	47.0753	4.28358	2.46307e-05	0.000236902	2.13963
OPTN	2.07442	39.8217	5.55718	5.95353e-08	1.48664e-06	7.85739
ACTR2	2.07755	41.7248	5.51476	7.41893e-08	1.76464e-06	7.64705
CTSK	2.0788	17.1628	6.01499	5.10967e-09	1.88474e-07	10.2097
PCSK6	2.08179	54.154	4.00124	7.90363e-05	0.000619544	1.04769
SPINT2	2.08657	15.7727	4.18525	3.72363e-05	0.000331184	1.7518
PLTP	2.08658	23.5713	4.45448	1.17934e-05	0.000128577	2.83253
ENPP7	2.08708	13.8726	4.83756	2.08344e-06	2.91421e-05	4.47133
ABHD2	2.08988	52.8468	3.63626	0.000324292	0.00197525	-0.264115
SLC17A4	2.09081	36.1703	4.36357	1.74997e-05	0.000178536	2.46094
AKR1C3	2.09395	56.5889	3.6526	0.000305139	0.00187668	-0.207828
SLC1A3	2.09606	8.85367	5.97358	6.41876e-09	2.29763e-07	9.99085
DDB2	2.0986	24.6377	4.55959	7.41252e-06	8.60433e-05	3.27053
CYBB	2.09899	23.6028	3.81889	0.000162197	0.0011257	0.378058
JUND	2.10351	32.9219	3.85713	0.000139811	0.000992124	0.516144
ZWINT	2.1047	8.64389	7.95745	3.41832e-14	7.52704e-12	21.7083
CRHBP	2.10604	48.4523	2.99126	0.00300336	0.0121955	-2.29851
CORO1C	2.10688	31.007	6.18331	1.99804e-09	8.36818e-08	11.1115
CD93	2.10741	18.6011	6.49821	3.27937e-10	1.85444e-08	12.8497
GBP7	2.10745	44.4309	4.21632	3.27054e-05	0.000297812	1.87347
GGT5	2.1083	24.9601	4.71197	3.72399e-06	4.81073e-05	3.9212
HLA-DOA	2.10965	16.9509	6.3441	8.00579e-10	3.9043e-08	11.9908
EPSTI1	2.11007	19.2563	4.09295	5.45002e-05	0.00045916	1.39507
DHRS7	2.11307	44.5384	3.73476	0.00022394	0.00146402	0.0786575
CD83	2.11563	11.7541	6.3654	7.08297e-10	3.54954e-08	12.1086
IQGAP1	2.11594	28.8328	5.18726	3.88308e-07	7.11637e-06	6.06786
NRG1	2.11768	11.4414	4.33083	2.01397e-05	0.000199435	2.3288
SLC44A3	2.11849	15.0988	4.79232	2.57184e-06	3.48988e-05	4.27172
SEC31A	2.12119	47.586	5.886	1.03574e-08	3.36744e-07	9.53192
TGOLN2	2.12329	44.4758	5.60551	4.626e-08	1.19626e-06	8.09866
TLN1	2.12387	33.2613	5.95199	7.22562e-09	2.52871e-07	9.87725
NUSAP1	2.12407	14.3678	7.06993	1.04904e-11	1.09682e-09	16.1692
ATP9A	2.12432	18.6651	8.02473	2.17567e-14	5.26984e-12	22.1459
IP6K3	2.12984	9.79149	4.23914	2.97178e-05	0.000274564	1.96334
PLXNC1	2.13117	11.9349	7.64164	2.7591e-13	4.60897e-11	19.6863
PGAM1	2.1336	47.634	6.55208	2.39181e-10	1.4544e-08	13.1536
FCN1	2.13712	13.5155	5.31159	2.09066e-07	4.2554e-06	6.65794
ARPC5	2.13977	41.4483	6.61553	1.64534e-10	1.05804e-08	13.514
VCP	2.14259	38.6854	5.77027	1.9333e-08	5.69911e-07	8.9338
GLIPR1	2.14526	15.6364	5.91523	8.8336e-09	2.95803e-07	9.68452
LSP1	2.14561	16.6761	6.37969	6.52346e-10	3.37102e-08	12.1878
MAGED1	2.14998	35.8334	5.02002	8.77115e-07	1.42585e-05	5.29261
FN1	2.15016	75.4034	3.18179	0.00161349	0.00735074	-1.736
HIF1A	2.15352	32.239	4.6666	4.57962e-06	5.74746e-05	3.72554
SFRP5	2.15536	12.8582	3.72619	0.000231343	0.00149826	0.0485127
IGSF6	2.16002	24.4763	3.90982	0.000113717	0.000835092	0.708434
FXYD5	2.16565	24.3177	5.77248	1.9106e-08	5.64365e-07	8.94511
MRAS	2.16945	11.4279	9.02794	1.97421e-17	1.68772e-14	28.9406
CD81	2.1716	77.7627	4.51752	8.93598e-06	0.000101379	3.09413
UGP2	2.17369	69.1485	4.19382	3.59295e-05	0.000322124	1.7853
RAB31	2.17536	20.0971	5.93319	8.00845e-09	2.73851e-07	9.77858
SLC16A13	2.17668	28.9327	3.64277	0.000316531	0.00193609	-0.241721
RFX5	2.17801	18.2452	9.64379	2.13386e-19	3.87643e-16	33.3381
SPSB1	2.18308	13.401	5.36868	1.5673e-07	3.32035e-06	6.93281
MOXD1	2.18354	6.12424	6.19039	1.91989e-09	8.2064e-08	11.1498
TAPBP	2.18546	37.8659	5.45414	1.01377e-07	2.30299e-06	7.34875
MMP7	2.18662	9.47323	2.99844	0.00293553	0.0119938	-2.27792
APP	2.188	56.1108	5.08936	6.27248e-07	1.0637e-05	5.61142
ELOVL1	2.19118	26.0611	6.65806	1.27853e-10	8.36976e-09	13.7571
SORT1	2.19282	18.1699	2.74584	0.00639156	0.0226741	-2.97473
NRP1	2.1948	33.2304	5.87059	1.12608e-08	3.63673e-07	9.45175
TOP2A	2.20087	7.76891	7.63657	2.85184e-13	4.65683e-11	19.6543
DDIT4	2.20147	28.1379	2.90466	0.00394338	0.0152906	-2.54337
PLS3	2.20243	53.0483	5.20217	3.6073e-07	6.69538e-06	6.13803
PLEK	2.20296	21.6039	5.29364	2.28776e-07	4.57331e-06	6.57202
PCBP1	2.20377	46.4235	6.14466	2.48302e-09	1.0108e-07	10.9027
EVI2B	2.20539	22.9423	4.23195	3.06302e-05	0.000281406	1.93497
PLA2G4C	2.20798	20.1503	5.74834	2.17382e-08	6.26827e-07	8.82149
ALOX5AP	2.21249	13.9628	5.05806	7.3008e-07	1.21544e-05	5.46704
ACAT2	2.22402	44.8512	2.43821	0.0153269	0.0465022	-3.74436
GNG12	2.23155	34.8917	6.1287	2.71535e-09	1.08413e-07	10.8168
NSDHL	2.23236	32.4141	3.24313	0.00131244	0.00624955	-1.54799
APOB	2.24576	100.073	3.32873	0.000978666	0.00490447	-1.28003
GEM	2.24584	10.4128	5.09136	6.21159e-07	1.05583e-05	5.6207
TNFAIP2	2.24613	25.3185	5.39206	1.39197e-07	3.02384e-06	7.04603
CORO1A	2.25179	19.6111	5.09564	6.08371e-07	1.03651e-05	5.64049
RHOB	2.25648	47.742	3.12651	0.00193831	0.00856735	-1.90256
CES1	2.25989	102.032	3.53525	0.000470155	0.00268267	-0.606904
RNASE6	2.26163	16.2217	5.51264	7.50075e-08	1.77703e-06	7.63657
TBX15	2.26219	19.0742	4.63209	5.3542e-06	6.52927e-05	3.5778
PDIA3	2.26531	53.5717	4.38187	1.61717e-05	0.000168355	2.53521
FREM2	2.26822	12.3323	3.56904	0.000415615	0.00241992	-0.493228
APOA1	2.26966	137.965	3.75559	0.000206856	0.00137587	0.15225
LCP2	2.27143	24.9491	5.6488	3.68522e-08	9.80902e-07	8.31618
HDAC6	2.2749	40.1869	5.45176	1.02623e-07	2.32308e-06	7.33708
TPM4	2.27614	28.5685	5.15988	4.44363e-07	7.99248e-06	5.93946
INHBC	2.27997	46.938	4.64119	5.13872e-06	6.32354e-05	3.61663
SERINC2	2.28129	40.5508	4.35658	1.80339e-05	0.000182384	2.43266
MCM3	2.28258	19.7415	7.36811	1.61031e-12	2.2721e-10	17.9799
PPIF	2.28489	48.4308	3.06107	0.00240035	0.0101971	-2.09619
EMP1	2.28687	12.1288	4.06472	6.115e-05	0.00050526	1.2874
TUBA1C	2.29449	29.923	5.28944	2.33638e-07	4.66409e-06	6.55197
TLR3	2.29498	24.2448	7.24738	3.46071e-12	4.45085e-10	17.2405
C3AR1	2.29724	15.6699	5.28305	2.41239e-07	4.79201e-06	6.52145
HSPA4L	2.29749	17.4592	4.99292	9.98981e-07	1.59034e-05	5.16898
RPS6KA1	2.30281	18.1548	6.7333	8.16122e-11	5.87164e-09	14.1897
PPIA	2.3035	59.6933	5.25624	2.75801e-07	5.34429e-06	6.39381
ANGPTL2	2.31427	16.5385	6.66431	1.23195e-10	8.13817e-09	13.7928
CD2	2.31437	13.1775	6.11006	3.01355e-09	1.18367e-07	10.7167
ANTXR1	2.31591	13.4369	5.53138	6.80694e-08	1.6427e-06	7.72934
IL2RG	2.31621	16.8951	6.47438	3.7684e-10	2.10639e-08	12.7159
TMEM63A	2.32296	36.0981	4.66075	4.70304e-06	5.88711e-05	3.70039
NIPAL2	2.32463	17.5025	5.79195	1.72118e-08	5.14691e-07	9.04513
PGD	2.32534	33.8627	5.44324	1.072e-07	2.40793e-06	7.29541
PIK3IP1	2.32637	16.921	7.46779	8.50806e-13	1.32954e-10	18.5969
CASP4	2.32874	29.8436	5.85511	1.22459e-08	3.86889e-07	9.37135
LAMA2	2.33624	12.8142	6.57723	2.06282e-10	1.2757e-08	13.2962
GM2A	2.33715	29.1399	8.78285	1.14267e-16	7.55002e-14	27.2362
ARPC1B	2.33862	35.1341	5.35887	1.64711e-07	3.45917e-06	6.88541
PACSIN2	2.34	30.7511	8.10864	1.23442e-14	3.20355e-12	22.6951
LGALS9	2.34106	17.4359	6.15449	2.34968e-09	9.59212e-08	10.9557
HSP90AB1	2.34449	57.5979	5.05805	7.30119e-07	1.21544e-05	5.46699
HRG	2.346	107.535	4.4246	1.34364e-05	0.000143793	2.70965
DKK3	2.35098	11.9061	6.04582	4.30838e-09	1.61792e-07	10.3735
IDH2	2.35393	58.634	4.19083	3.63806e-05	0.000324966	1.7736
RDH11	2.35469	41.4583	4.86424	1.83877e-06	2.62246e-05	4.58979
ITGA6	2.3547	17.9642	6.35421	7.55383e-10	3.74675e-08	12.0467
CTSC	2.35644	33.312	5.40024	1.33518e-07	2.90917e-06	7.08579
DNAJA1	2.36584	50.0723	5.63926	3.8749e-08	1.02389e-06	8.26815
EPHA3	2.36669	12.2153	6.29632	1.05248e-09	4.93407e-08	11.7277
MCM4	2.3672	16.3486	8.00334	2.51241e-14	5.98571e-12	22.0065
PDZK1IP1	2.37269	7.61934	4.39198	1.54796e-05	0.000162429	2.57637
CLTC	2.38093	41.7209	5.28162	2.42969e-07	4.81729e-06	6.51463
PRCP	2.38924	47.4428	6.27127	1.21403e-09	5.49642e-08	11.5904
PEA15	2.39086	30.6747	7.05287	1.16586e-11	1.17626e-09	16.0672
IFNGR1	2.39136	36.9964	5.88738	1.02797e-08	3.36195e-07	9.53914
WIPI1	2.39182	28.6073	5.57149	5.52588e-08	1.40153e-06	7.92867
RAC2	2.39582	20.471	6.16945	2.16029e-09	8.89392e-08	11.0364
TXNRD1	2.39811	29.2761	6.89601	3.05399e-11	2.58044e-09	15.1378
NPC2	2.39882	50.0362	5.66537	3.3768e-08	9.11582e-07	8.39982
SRXN1	2.40072	20.5803	7.25811	3.23444e-12	4.27328e-10	17.3058
PPA1	2.40292	47.7234	6.27529	1.18657e-09	5.42276e-08	11.6124
CYP4F22	2.40511	16.2494	4.7848	2.66304e-06	3.59017e-05	4.23871
CLIC1	2.40629	40.4406	5.6637	3.4068e-08	9.15177e-07	8.39135
PDE11A	2.40717	18.7356	3.73219	0.000226138	0.00147772	0.069606
HEXB	2.40936	48.1526	7.31795	2.21521e-12	3.00875e-10	17.6716
BICC1	2.41176	10.2685	5.40336	1.31415e-07	2.87485e-06	7.10094
FGFR2	2.41214	30.7127	5.20591	3.54124e-07	6.5896e-06	6.15563
FLNA	2.41488	20.6963	5.1687	4.25509e-07	7.71062e-06	5.98074
S100A9	2.41807	26.4497	3.03947	0.00257381	0.0107796	-2.15925
FAM111B	2.42034	8.84684	6.53133	2.70148e-10	1.5895e-08	13.0364
ARPC3	2.42392	50.9921	6.37268	6.79257e-10	3.45594e-08	12.1489
EHD4	2.42445	15.9918	8.20645	6.34653e-15	1.84185e-12	23.3399
FAS	2.42917	25.2403	6.79532	5.62164e-11	4.34571e-09	14.5492
MMP9	2.42954	6.24994	7.09987	8.71148e-12	9.66442e-10	16.3486
TXN	2.43596	56.5639	4.1798	3.80908e-05	0.000337545	1.73053
SH2B3	2.44105	21.6524	7.00244	1.59157e-11	1.48271e-09	15.7667
ATP6V0D1	2.44355	36.8734	6.51177	3.02949e-10	1.74022e-08	12.926
MYH9	2.4457	44.6189	6.03376	4.60619e-09	1.72087e-07	10.3093
FXYD2	2.44605	18.0915	2.99486	0.00296919	0.0120979	-2.2882
ICAM1	2.45078	20.0539	5.49298	8.30235e-08	1.93053e-06	7.53954
GNS	2.45416	40.4073	7.43195	1.07088e-12	1.57202e-10	18.3744
CPVL	2.464	29.4107	4.13966	4.49827e-05	0.000389436	1.57472
FGL2	2.46437	30.6087	4.63487	5.28754e-06	6.47375e-05	3.58964
SDCBP2	2.46585	13.2399	6.45026	4.33611e-10	2.34263e-08	12.5808
LAMP1	2.4702	48.256	4.80445	2.43098e-06	3.31111e-05	4.3251
PDGFRB	2.47618	23.7539	5.53824	6.56902e-08	1.6072e-06	7.76334
ASPN	2.4839	26.1793	4.59328	6.37607e-06	7.54588e-05	3.41276
MYC	2.48788	11.4811	5.7865	1.77231e-08	5.27808e-07	9.01708
ALDH1A1	2.49352	83.7442	4.33504	1.978e-05	0.000196757	2.34574
UGT3A1	2.49849	34.2172	4.03411	6.92332e-05	0.000555586	1.17137
PEG10	2.49889	18.7917	2.73789	0.0065443	0.0231407	-2.99572
UGT2A3	2.50069	33.5773	4.1795	3.81379e-05	0.000337756	1.72938
UGT2B4	2.50329	83.8098	4.14517	4.39705e-05	0.000382419	1.59604
COL5A1	2.50367	11.8606	7.07404	1.02263e-11	1.07695e-09	16.1938
FBP1	2.5058	78.1515	3.7314	0.000226814	0.00147948	0.066838
BSG	2.5075	41.683	6.84328	4.2072e-11	3.39684e-09	14.8287
CTNNA1	2.51436	45.0061	7.84688	7.14522e-14	1.44224e-11	20.9942
TUBA1B	2.51794	40.2	4.78688	2.6375e-06	3.55904e-05	4.24784
ITGB1	2.52356	49.4523	5.53987	6.51397e-08	1.59911e-06	7.77139
LPL	2.52408	7.04474	6.51302	3.00729e-10	1.73536e-08	12.9331
SPTAN1	2.52704	33.7247	7.79757	9.90602e-14	1.91952e-11	20.6778
TKT	2.53378	33.6539	5.76787	1.9584e-08	5.76141e-07	8.92144
CD44	2.54111	27.3684	5.44454	1.06493e-07	2.39577e-06	7.30173
SEL1L3	2.54285	22.0568	6.31934	9.22665e-10	4.39642e-08	11.8543
HLA-F	2.55613	33.5842	4.7591	2.99892e-06	3.98385e-05	4.1262
CAPNS1	2.56676	47.109	7.02122	1.4176e-11	1.35004e-09	15.8785
PLP2	2.56773	14.5082	6.09104	3.35107e-09	1.29564e-07	10.6147
MCM2	2.56908	10.4363	7.45504	9.23467e-13	1.41271e-10	18.5176
PRKCE	2.57358	19.9164	4.29687	2.32797e-05	0.000226152	2.19262
F2RL1	2.57766	13.2341	7.29515	2.55944e-12	3.41251e-10	17.532
ENO1	2.58155	62.66	6.13542	2.61504e-09	1.05568e-07	10.8529
UCP2	2.58223	22.4123	5.35967	1.64045e-07	3.45018e-06	6.88928
PEPD	2.58604	55.2957	5.21583	3.37146e-07	6.35505e-06	6.20244
COL6A2	2.58812	27.2763	6.17253	2.12308e-09	8.76553e-08	11.0531
MMP2	2.58958	14.7179	4.80527	2.42171e-06	3.30157e-05	4.32872
MGP	2.59047	22.6315	2.91508	0.00381759	0.0148942	-2.51428
SAMHD1	2.59155	26.0544	6.19333	1.88831e-09	8.09521e-08	11.1657
PTPRC	2.59743	27.2718	5.11865	5.43812e-07	9.5105e-06	5.74723
SORCS2	2.60166	12.0079	5.81125	1.55163e-08	4.72744e-07	9.14449
CCDC3	2.61886	22.5379	5.92145	8.53887e-09	2.88594e-07	9.71707
LBP	2.61975	65.2469	3.40508	0.000749406	0.00394177	-1.03554
CXCR4	2.6252	10.923	5.95343	7.16891e-09	2.51656e-07	9.88481
ANXA4	2.6444	46.7102	5.33461	1.8619e-07	3.83816e-06	6.76847
FSTL3	2.64887	12.4048	6.86319	3.7285e-11	3.07877e-09	14.9452
PPP1R3B	2.65907	44.0455	3.95697	9.43432e-05	0.000716129	0.882508
C3	2.66128	119.592	4.23072	3.07882e-05	0.000282478	1.93014
TIMP2	2.66976	27.2622	6.71298	9.2165e-11	6.41956e-09	14.0725
CD59	2.67098	40.7064	7.23013	3.85776e-12	4.83317e-10	17.1355
ARF4	2.67403	48.2558	5.55552	6.00525e-08	1.49699e-06	7.84912
ANXA1	2.67466	28.4967	4.87706	1.73128e-06	2.50107e-05	4.64693
HYOU1	2.68188	32.3405	4.10671	5.1514e-05	0.000437297	1.4478
ALDOC	2.68801	43.9057	3.24482	0.00130491	0.00621981	-1.54274
HMGCR	2.70416	30.4805	2.73745	0.00655286	0.0231597	-2.99688
TPP1	2.71921	42.3854	6.61852	1.61649e-10	1.04411e-08	13.531
GRN	2.73017	44.9993	5.92914	8.1878e-09	2.79327e-07	9.75733
CYP51A1	2.73111	47.7695	2.77258	0.00590123	0.0212652	-2.90371
EPHX1	2.73203	85.4594	5.06592	7.02822e-07	1.17946e-05	5.50322
GINS2	2.73405	13.2291	6.18776	1.94858e-09	8.28034e-08	11.1355
FDFT1	2.73711	47.8778	3.07811	0.00227117	0.00977693	-2.04615
PPT1	2.7413	31.5526	6.2585	1.30556e-09	5.82017e-08	11.5205
LITAF	2.74134	43.2429	5.53382	6.72136e-08	1.63074e-06	7.74143
OSMR	2.75986	17.3946	6.20395	1.7784e-09	7.69213e-08	11.2234
ACTN1	2.76055	36.8586	7.18484	5.12653e-12	6.05723e-10	16.8608
S100A4	2.76166	25.1515	5.44892	1.04127e-07	2.34982e-06	7.32318
ARHGDIB	2.76322	40.5093	5.5045	7.82285e-08	1.83676e-06	7.59639
FOS	2.76814	13.5188	2.92512	0.00369983	0.0144854	-2.48615
ASCL1	2.76975	10.6029	2.48302	0.0135611	0.0420937	-3.6377
PCNA	2.77342	24.5769	8.30428	3.24648e-15	1.0723e-12	23.9897
MARCKS	2.77374	26.8817	7.33401	2.00046e-12	2.76883e-10	17.7702
BTG2	2.77477	16.0315	7.01217	1.49893e-11	1.41454e-09	15.8246
IFI16	2.77837	23.1839	6.47279	3.80354e-10	2.11789e-08	12.707
KLF6	2.78225	21.6274	5.0244	8.58854e-07	1.3993e-05	5.3126
SCPEP1	2.79152	26.8834	7.65094	2.59658e-13	4.43954e-11	19.7451
EEF1A2	2.79193	6.59077	4.11181	5.04472e-05	0.000429999	1.46738
ZYX	2.79231	22.9421	7.29645	2.53849e-12	3.41251e-10	17.54
NCOA4	2.79731	61.775	6.24256	1.42923e-09	6.27521e-08	11.4335
HGF	2.79807	23.4215	5.69218	2.9304e-08	8.12739e-07	8.53553
STAT3	2.79997	44.3029	5.26766	2.60524e-07	5.0995e-06	6.44813
INMT	2.80625	25.5349	4.82353	2.2244e-06	3.07586e-05	4.40927
ITGAV	2.80913	26.562	6.67219	1.17552e-10	7.87272e-09	13.838
ELOVL5	2.81285	45.4163	6.07271	3.71108e-09	1.41557e-07	10.5167
STMN2	2.81806	5.41119	6.37922	6.54117e-10	3.37102e-08	12.1852
PDGFRA	2.8188	24.2275	5.80385	1.61463e-08	4.87847e-07	9.10636
VCAN	2.82119	10.8455	5.48565	8.62171e-08	1.99204e-06	7.50348
BIRC3	2.82856	18.3901	6.53385	2.66186e-10	1.57255e-08	13.0506
CXCL12	2.8315	53.6937	5.56409	5.74321e-08	1.44156e-06	7.89178
ARRDC4	2.83619	25.6242	5.33753	1.83468e-07	3.7928e-06	6.78252
PLA2G7	2.8406	16.9177	5.86955	1.13244e-08	3.64856e-07	9.44635
LAMP2	2.84113	51.3992	6.70587	9.61614e-11	6.59205e-09	14.0316
CAP1	2.84971	47.5583	7.97194	3.10205e-14	6.9357e-12	21.8023
YWHAZ	2.85889	44.3909	8.31261	3.06582e-15	1.03618e-12	24.0452
KRT7	2.86749	12.9073	4.58462	6.62834e-06	7.81897e-05	3.37611
SERPINA7	2.86752	62.6461	5.22055	3.29347e-07	6.24e-06	6.22473
TYMP	2.86799	30.249	5.20771	3.50993e-07	6.56497e-06	6.16409
GAPDH	2.86878	90.1172	5.11835	5.44613e-07	9.51305e-06	5.74583
CPT1A	2.87006	37.7287	4.64243	5.10992e-06	6.30412e-05	3.62194
PSAP	2.87252	76.0239	6.81152	5.09835e-11	3.98357e-09	14.6434
CD36	2.87638	40.9663	4.42424	1.34572e-05	0.00014391	2.70819
ANXA13	2.88304	18.9138	4.44054	1.25342e-05	0.000135636	2.77513
UGT2B15	2.88951	78.7751	4.35255	1.83485e-05	0.000184795	2.41639
RND3	2.89249	31.6848	6.01447	5.12434e-09	1.88537e-07	10.207
MCM5	2.89648	18.6806	6.06137	3.95235e-09	1.49194e-07	10.4563
ACP5	2.90915	25.8596	5.86836	1.13978e-08	3.64856e-07	9.44015
DPYSL2	2.9132	29.2797	7.8639	6.38137e-14	1.3062e-11	21.1037
SYT7	2.91997	29.5187	3.84222	0.000148169	0.00104531	0.462146
SLC35C1	2.9211	24.099	4.9461	1.24911e-06	1.90287e-05	4.95674
ACSS3	2.92361	34.3232	5.51501	7.40926e-08	1.76464e-06	7.6483
DDX5	2.92933	53.7219	6.37172	6.82987e-10	3.45594e-08	12.1436
CTSA	2.94411	43.8042	8.2949	3.46271e-15	1.09399e-12	23.9272
CALR	2.94418	70.5591	5.00902	9.24769e-07	1.48998e-05	5.24233
TGFBI	2.94987	46.3746	5.12999	5.14491e-07	9.07415e-06	5.79997
COL14A1	2.95662	16.3334	6.44363	4.5063e-10	2.41661e-08	12.5438
UGT1A1	2.95765	53.327	2.81944	0.00512348	0.0190239	-2.7777
GPI	2.96024	45.0045	6.304	1.00729e-09	4.73754e-08	11.7699
OAS2	2.99903	24.3404	4.55925	7.4238e-06	8.61054e-05	3.26909
MCM6	2.99939	13.9034	8.32639	2.78825e-15	9.64801e-13	24.1372
ZBTB33	3.00172	27.0681	8.68681	2.25647e-16	1.31173e-13	26.5759
ZMAT3	3.04996	17.7928	7.15337	6.24213e-12	7.19975e-10	16.6706
TAGLN2	3.07449	40.4984	6.61273	1.67276e-10	1.07093e-08	13.4981
LOXL4	3.07703	10.0893	7.23968	3.63268e-12	4.59076e-10	17.1936
DHCR7	3.07952	37.9391	3.40777	0.000742326	0.00391303	-1.02683
TRIM22	3.08141	32.2627	6.33182	8.58998e-10	4.16452e-08	11.923
S100A10	3.08162	42.339	4.98873	1.01923e-06	1.60831e-05	5.14991
CD68	3.08293	46.056	4.52065	8.8129e-06	0.000100061	3.10722
ABCB1	3.08523	29.6273	7.4192	1.16205e-12	1.68881e-10	18.2954
TTYH3	3.08704	17.7241	8.53911	6.37114e-16	2.98683e-13	25.5689
HLA-DMA	3.10389	32.2206	5.81845	1.49265e-08	4.59592e-07	9.18163
FCGR3A	3.11001	34.2329	4.60956	5.92654e-06	7.09477e-05	3.48183
EPCAM	3.11595	9.95712	5.07824	6.62063e-07	1.12011e-05	5.56004
TYROBP	3.12517	44.4595	4.20246	3.46573e-05	0.000312647	1.8191
DEFB1	3.12791	53.5493	3.38019	0.000817965	0.00424098	-1.1158
DCDC2	3.13859	11.0091	5.56525	5.70843e-08	1.4353e-06	7.89759
TREM2	3.14432	7.59902	8.3979	1.70179e-15	6.50844e-13	24.616
CCL20	3.15025	7.09962	6.73143	8.25311e-11	5.90849e-09	14.1789
AFM	3.16032	86.3615	4.9714	1.10726e-06	1.72814e-05	5.07122
CSTB	3.16682	35.9469	7.17227	5.54643e-12	6.50051e-10	16.7847
C1QB	3.16911	56.7336	3.17903	0.00162843	0.00740721	-1.74438
COL4A2	3.17404	17.5224	6.91105	2.78638e-11	2.36809e-09	15.2262
GDF15	3.17593	12.4291	6.06368	3.90203e-09	1.47678e-07	10.4686
ACOT12	3.18568	49.4096	5.19688	3.70293e-07	6.82928e-06	6.1131
PRG4	3.18768	56.1279	4.90818	1.49508e-06	2.22623e-05	4.78611
SDCBP	3.20328	44.2335	7.75083	1.34851e-13	2.54519e-11	20.3792
CDH1	3.20568	47.2551	6.75904	6.99345e-11	5.1855e-09	14.3386
ALPK2	3.20596	18.8628	4.58074	6.74452e-06	7.91746e-05	3.3597
SQSTM1	3.27769	54.5198	7.0831	9.66782e-12	1.02557e-09	16.248
HLA-DQB1	3.28382	22.3682	3.68972	0.000265513	0.00166971	-0.0791064
KDELR3	3.28503	18.6294	7.04142	1.2514e-11	1.22883e-09	15.9989
PODN	3.29271	15.0386	7.03833	1.27553e-11	1.24412e-09	15.9804
KPNA2	3.29535	15.4069	8.64765	2.97423e-16	1.66248e-13	26.3079
HPS5	3.29874	28.4122	5.37143	1.54562e-07	3.29362e-06	6.9461
MSR1	3.30908	22.6046	6.23795	1.46707e-09	6.4027e-08	11.4083
ITGB2	3.31133	28.2413	7.08423	9.5998e-12	1.02557e-09	16.2549
CD151	3.3117	45.3351	5.99573	5.68232e-09	2.0697e-07	10.1078
HLA-C	3.32179	65.9651	2.60901	0.0095251	0.0316191	-3.32785
YWHAH	3.3439	33.2646	9.68658	1.54885e-19	3.21562e-16	33.6495
HSPA8	3.34879	82.3567	5.00612	9.37712e-07	1.50417e-05	5.22912
MAMDC4	3.35805	31.2493	3.91276	0.000112406	0.000827554	0.719237
VNN1	3.35877	57.5772	4.76483	2.92073e-06	3.89422e-05	4.15122
FCGR2A	3.37428	15.4763	7.81544	8.80121e-14	1.75216e-11	20.7923
HSPA5	3.38051	54.6281	4.32617	2.05452e-05	0.000202842	2.31006
HLA-DPB1	3.40005	39.4181	4.84096	2.05063e-06	2.87384e-05	4.48639
LAMC3	3.40115	10.7251	9.327	2.23499e-18	2.95283e-15	31.0562
UBC	3.40957	71.2894	7.1943	4.83165e-12	5.7556e-10	16.918
LEAP2	3.40959	68.6233	4.99818	9.74137e-07	1.55402e-05	5.19291
ACLY	3.41411	24.1678	7.0507	1.18168e-11	1.17626e-09	16.0542
ELOVL2	3.42813	36.0557	4.63644	5.25021e-06	6.4335e-05	3.59634
MVP	3.43051	26.2739	8.49318	8.77936e-16	3.86638e-13	25.2579
ITGBL1	3.43842	11.6618	5.90244	9.47151e-09	3.1556e-07	9.61766
IDI1	3.44078	47.4154	3.41589	0.000721329	0.00381623	-1.00051
JUNB	3.44511	21.2256	4.62882	5.43384e-06	6.58084e-05	3.56385
LIPA	3.45013	53.356	5.17485	4.12799e-07	7.52724e-06	6.00962
GPC3	3.45087	8.84976	5.58549	5.13671e-08	1.31429e-06	7.9985
TXNIP	3.4711	58.2611	5.1826	3.97334e-07	7.27262e-06	6.04598
CAPN2	3.4826	26.5754	6.70092	9.90477e-11	6.75803e-09	14.0031
CD53	3.48263	29.5562	6.55241	2.38715e-10	1.4544e-08	13.1555
HLA-DMB	3.51066	29.7127	6.53817	2.59537e-10	1.53953e-08	13.075
SPON2	3.5161	26.2183	7.13633	6.94239e-12	7.88232e-10	16.5679
FMO1	3.51955	9.89635	6.26966	1.22522e-09	5.52986e-08	11.5815
SPARC	3.52594	50.8466	5.92045	8.58583e-09	2.89508e-07	9.71181
AQP1	3.53593	19.6824	4.61677	5.73731e-06	6.89186e-05	3.51249
CFL1	3.54037	56.677	8.40358	1.63609e-15	6.43182e-13	24.6542
HTRA1	3.56049	39.5874	8.63682	3.21005e-16	1.69804e-13	26.2339
CAPG	3.56725	11.8774	8.63254	3.3082e-16	1.69804e-13	26.2047
INHBE	3.62641	49.8829	4.33077	2.01452e-05	0.000199435	2.32854
FCER1G	3.6353	43.9438	4.59698	6.27112e-06	7.43986e-05	3.42844
SRGN	3.63907	38.5298	4.66088	4.70008e-06	5.88711e-05	3.70099
SPTBN1	3.64159	50.0219	8.13804	1.01116e-14	2.826e-12	22.8884
TP53I3	3.6692	18.2421	7.44993	9.54265e-13	1.42771e-10	18.4859
UPP2	3.67171	19.0265	2.50732	0.0126812	0.0398738	-3.57909
DPT	3.68584	22.7093	4.17612	3.86782e-05	0.000341917	1.71619
LGALS3	3.69912	22.8957	6.8682	3.61691e-11	3.00369e-09	14.9745
ENG	3.71587	36.5183	7.45185	9.42573e-13	1.42692e-10	18.4978
CCL2	3.71813	21.0286	4.9988	9.71242e-07	1.55281e-05	5.19573
THY1	3.71954	9.89866	6.87916	3.3837e-11	2.82617e-09	15.0388
SERPINB8	3.72382	16.3662	8.78282	1.14292e-16	7.55002e-14	27.236
SOD2	3.74692	59.8171	5.59771	4.81877e-08	1.24169e-06	8.05961
BGN	3.75984	51.9966	5.50449	7.82328e-08	1.83676e-06	7.59634
FPR3	3.76422	19.9783	7.88607	5.50609e-14	1.17676e-11	21.2465
LAPTM5	3.79884	35.5454	6.13237	2.66009e-09	1.07089e-07	10.8365
ACTB	3.80041	84.7063	6.60872	1.71292e-10	1.08234e-08	13.4752
SGK1	3.80774	28.6189	6.72274	8.69384e-11	6.1633e-09	14.1288
CTSS	3.81377	41.4809	6.77767	6.25241e-11	4.7574e-09	14.4466
TMSB10	3.84352	67.9351	4.72938	3.43838e-06	4.4937e-05	3.99672
ALDH1B1	3.86005	52.0023	5.91693	8.75209e-09	2.93751e-07	9.69341
C1QC	3.86502	52.0222	4.24019	2.95873e-05	0.000273763	1.96748
COL4A1	3.87988	19.9213	6.95761	2.09605e-11	1.86883e-09	15.501
EGR1	3.89851	19.9926	3.10016	0.00211349	0.00920999	-1.98099
CCND1	3.90394	33.5529	6.67572	1.15109e-10	7.78081e-09	13.8583
GOLM1	3.91214	21.5382	6.80088	5.43649e-11	4.22506e-09	14.5815
HLA-B	3.93325	77.1124	5.33004	1.90529e-07	3.8979e-06	6.74649
JUN	3.9522	21.1343	6.01736	5.04336e-09	1.86977e-07	10.2223
CD52	4.00198	25.0447	4.69869	3.95703e-06	5.06228e-05	3.86376
FADS1	4.03165	38.1938	3.07937	0.00226184	0.00975119	-2.04242
FASN	4.0401	46.6368	3.62662	0.000336118	0.00202941	-0.297219
ADAMTSL2	4.06742	23.8303	7.69546	1.94032e-13	3.43886e-11	20.027
DTNA	4.23699	11.4664	8.49926	8.41471e-16	3.82159e-13	25.299
TYMS	4.24357	15.1921	9.26001	3.65309e-18	4.4242e-15	30.5789
B2M	4.26193	109.451	5.76524	1.98613e-08	5.83119e-07	8.90797
TMSB4X	4.34747	85.1075	6.18435	1.98639e-09	8.35235e-08	11.1171
LCP1	4.35984	39.6519	7.24051	3.61375e-12	4.59076e-10	17.1986
TMEM45B	4.40102	32.3953	4.63937	5.18118e-06	6.36501e-05	3.60885
LGALS3BP	4.41856	40.8504	6.26904	1.22953e-09	5.53211e-08	11.5782
HLA-A	4.44149	71.5053	6.54371	2.51225e-10	1.51496e-08	13.1063
STAT1	4.44775	41.8308	6.97462	1.8884e-11	1.72604e-09	15.6017
ME1	4.46113	21.1779	6.45297	4.26837e-10	2.32331e-08	12.596
PIGR	4.46279	31.16	7.95116	3.56539e-14	7.73371e-12	21.6674
HKDC1	4.46615	9.49009	6.29411	1.06584e-09	4.98067e-08	11.7155
CTSD	4.50175	69.3409	8.58206	4.71622e-16	2.2847e-13	25.8607
FCAMR	4.51715	16.0127	9.09857	1.18432e-17	1.15886e-14	29.4367
CDKN1A	4.55072	27.7644	6.66519	1.22546e-10	8.13817e-09	13.7979
KRT18	4.55376	47.4454	7.06321	1.09359e-11	1.13523e-09	16.129
THBS1	4.55412	22.5952	6.57078	2.14264e-10	1.31388e-08	13.2596
PTGDS	4.57313	20.1837	5.18003	4.024e-07	7.35608e-06	6.03391
ABCB4	4.58058	51.833	6.3599	7.31067e-10	3.63856e-08	12.0782
GSN	4.69289	25.7636	7.03115	1.33341e-11	1.2919e-09	15.9376
TMEM154	4.71293	19.179	6.54016	2.56516e-10	1.52785e-08	13.0862
S100A11	4.72122	36.3139	7.16441	5.82583e-12	6.77334e-10	16.7372
MFAP4	4.76495	28.6203	6.54101	2.55248e-10	1.52655e-08	13.091
EFEMP1	4.77197	14.2956	6.10907	3.03036e-09	1.18707e-07	10.7113
AEBP1	4.77439	19.4462	6.66227	1.24696e-10	8.20006e-09	13.7811
VIM	4.79756	47.0665	7.44855	9.62745e-13	1.42771e-10	18.4773
CCL19	4.83969	18.6205	4.89782	1.57e-06	2.30473e-05	4.73971
THBS2	4.8853	15.7733	8.42612	1.39947e-15	5.98192e-13	24.8057
SULF2	4.93648	34.3755	8.11266	1.20118e-14	3.17397e-12	22.7215
PLA2G2A	4.99021	29.8611	3.24095	0.00132216	0.00628558	-1.55472
TNFRSF12A	5.02116	14.6347	7.67506	2.21762e-13	3.88298e-11	19.8977
MSN	5.02453	37.8107	10.6481	9.66027e-23	3.50982e-19	40.8237
FBLN5	5.02473	24.9134	7.22718	3.93011e-12	4.88173e-10	17.1176
CHST9	5.03952	17.9966	8.12047	1.13928e-14	3.06614e-12	22.7728
CCL21	5.07311	23.2084	5.41474	1.24014e-07	2.74739e-06	7.15629
HLA-DQA1	5.11155	39.7824	5.11623	5.50292e-07	9.57772e-06	5.73596
HMGCS1	5.1157	50.8924	3.41659	0.000719545	0.00381159	-0.998235
RNASE1	5.18595	32.6598	7.21222	4.31765e-12	5.26348e-10	17.0267
FABP5	5.20795	18.9166	8.41995	1.46061e-15	6.06489e-13	24.7642
DCN	5.22413	62.1049	6.78772	5.88538e-11	4.5017e-09	14.505
SERPINE1	5.23168	25.6813	4.83231	2.1351e-06	2.96932e-05	4.44811
APOL3	5.29025	29.0907	8.38516	1.8586e-15	6.9259e-13	24.5305
ENPP2	5.31983	26.4358	5.62804	4.11047e-08	1.07635e-06	8.21169
ANXA5	5.5528	46.0912	8.24712	4.80578e-15	1.45505e-12	23.6094
FADS2	5.61431	48.7309	3.85899	0.000138798	0.000986385	0.522904
IFI30	5.6155	45.632	8.2808	3.8148e-15	1.17959e-12	23.8333
CXCL9	5.61898	17.5652	7.7159	1.69678e-13	3.08241e-11	20.1568
HLA-DPA1	5.7041	55.8459	6.4556	4.20355e-10	2.31402e-08	12.6107
A2M	5.71692	81.4176	4.169	3.98386e-05	0.000350257	1.68849
GPX2	5.74902	41.7946	4.53278	8.35153e-06	9.54426e-05	3.15795
CRP	5.7929	62.334	2.88809	0.0041513	0.0159563	-2.58945
KRT8	5.83999	57.7278	8.36459	2.14252e-15	7.59446e-13	24.3927
SQLE	5.85165	31.4805	4.57161	7.02537e-06	8.20737e-05	3.32117
ACSL4	6.01438	18.8669	6.08282	3.50811e-09	1.34877e-07	10.5707
CD24	6.03515	19.9138	6.92172	2.6108e-11	2.2585e-09	15.2891
HLA-DRA	6.09647	68.1398	6.83651	4.38316e-11	3.51936e-09	14.7892
IGFBP7	6.11513	58.5815	6.62125	1.59058e-10	1.03196e-08	13.5466
PLIN2	6.14577	60.0667	6.58923	1.92187e-10	1.19361e-08	13.3643
COL1A2	6.32883	24.8762	9.15846	7.66545e-18	8.56938e-15	29.8592
FABP4	6.39059	15.9541	6.93571	2.39682e-11	2.08581e-09	15.3716
COL3A1	6.45939	37.2156	8.69746	2.09287e-16	1.26732e-13	26.6489
TIMP1	6.4916	50.6784	7.35636	1.73544e-12	2.42511e-10	17.9076
FAT1	6.53091	22.7703	11.2724	6.79057e-25	8.33326e-21	45.6451
CYP3A7	6.75966	45.638	5.06378	7.10153e-07	1.18901e-05	5.49335
GPNMB	6.8709	31.0529	8.89978	4.96141e-17	3.79496e-14	28.0459
COL1A1	6.9197	21.6533	9.04485	1.74726e-17	1.58705e-14	29.0591
SCD	7.1426	67.1901	4.50593	9.40576e-06	0.000106211	3.0458
LYZ	7.18965	43.9145	7.80021	9.73438e-14	1.91175e-11	20.6948
C7	7.21699	47.5123	6.27844	1.16549e-09	5.36014e-08	11.6296
CD74	7.59344	74.4207	9.33363	2.12866e-18	2.95283e-15	31.1035
LUM	7.71452	32.6506	7.40268	1.29153e-12	1.85839e-10	18.1932
LGALS4	7.86645	38.3353	5.70073	2.80057e-08	7.79708e-07	8.57891
ANXA2	8.01456	36.6784	10.2504	2.12822e-21	6.18589e-18	37.8168
CXCL10	8.07781	26.7203	8.87237	6.03653e-17	4.38644e-14	27.8556
CHI3L1	9.60088	23.5982	7.45924	8.98899e-13	1.38976e-10	18.5437
SPP1	10.0711	25.7293	7.97971	2.9446e-14	6.68653e-12	21.8528
IL32	13.1432	52.4758	11.0612	3.68259e-24	1.78397e-20	44.0008
UBD	13.2017	32.441	11.2071	1.14681e-24	8.33326e-21	45.1354
AKR1B10	13.6677	18.7476	8.36634	2.11672e-15	7.59446e-13	24.4044
